# Supplementary material for: rac-Methyl 4-azido-3-hydr­oxy-3-(2-nitro­phen­yl)butanoate
Source: Acta Crystallogr Sect E Struct Rep Online. 2009 Jan 28;65(Pt 2):o396–7. doi: 10.1107/S1600536808043857 (PMC2968186; doi:10.1107/S1600536808043857)
Supplement: Supplementary file 2 [file e-65-0o396-Isup2.hkl]

# 
# h,k,l, Fc-squared, Fo-squared, sigma(Fo-squared) and status flag 
# 
data_I
_shelx_title ' OV72  STOE IPDS1 -120DEGC' 
_shelx_refln_list_code          4 
_shelx_F_calc_maximum      124.98 
_exptl_crystal_F_000       584.00 
_reflns_d_resolution_high  0.8134 
 
loop_ 
 _symmetry_equiv_pos_as_xyz 
 'x, y, z' 
 '-x+1/2, y+1/2, -z+1/2' 
 '-x, -y, -z' 
 'x-1/2, -y-1/2, z-1/2' 
 
_cell_length_a     9.4772 
_cell_length_b    14.0710 
_cell_length_c    10.1861 
_cell_angle_alpha  90.000 
_cell_angle_beta  110.496 
_cell_angle_gamma  90.000 
 
_shelx_F_squared_multiplier     1.000 
 
loop_ 
 _refln_index_h 
 _refln_index_k 
 _refln_index_l 
 _refln_F_squared_calc 
 _refln_F_squared_meas 
 _refln_F_squared_sigma 
 _refln_observed_status 
   2   0   0    10380.96    10443.23     67.65 o 
   4   0   0      196.36      207.95     11.06 o 
   6   0   0      295.53      349.53     14.49 o 
   8   0   0       49.42       44.97      7.82 o 
  10   0   0        0.08        2.47     14.19 o 
   1   1   0     1700.36     1658.25     39.21 o 
   2   1   0      698.73      731.18     25.91 o 
   3   1   0      636.77      629.74     15.08 o 
   4   1   0     1798.57     1878.19     66.42 o 
   5   1   0        4.72        9.05      3.51 o 
   6   1   0        4.67       10.46      5.43 o 
   7   1   0      229.94      231.38     12.94 o 
   8   1   0        1.16        2.51      5.31 o 
   9   1   0       22.15       22.88      7.26 o 
  10   1   0        8.32       12.76      8.70 o 
   0   2   0      892.16      933.23     43.09 o 
   1   2   0      867.87      891.49     25.12 o 
   2   2   0     4169.76     4100.45    131.11 o 
   3   2   0     1040.66     1019.06     19.75 o 
   4   2   0     1831.04     2037.97     79.79 o 
   5   2   0     1289.09     1302.95     42.50 o 
   6   2   0        0.00        0.69      4.32 o 
   7   2   0       21.51       18.64      5.59 o 
   8   2   0       22.56       15.23      6.16 o 
   9   2   0       57.75       63.00      7.63 o 
  10   2   0       14.83       14.56      8.99 o 
   1   3   0      582.20      599.46     56.29 o 
   2   3   0     8046.17     8962.53    352.21 o 
   3   3   0        6.94       -2.00      5.25 o 
   4   3   0      315.52      339.55     16.61 o 
   5   3   0     1530.49     1659.76     23.40 o 
   6   3   0      441.27      443.74     16.84 o 
   7   3   0      167.04      169.40      8.40 o 
   8   3   0      334.27      359.63     19.35 o 
   9   3   0       27.71       29.94      6.54 o 
  10   3   0       25.30       27.05      8.99 o 
   1   4   0        9.26        4.92      6.23 o 
   2   4   0     2259.16     2365.30    105.21 o 
   3   4   0      119.80      110.76      7.19 o 
   4   4   0      820.65      993.77     25.34 o 
   5   4   0      103.76      103.83      5.95 o 
   6   4   0      482.22      464.97      8.98 o 
   7   4   0      175.93      172.12      7.24 o 
   8   4   0        5.83        2.27      6.19 o 
   9   4   0      179.99      181.34      8.81 o 
  10   4   0        4.55       11.59      8.29 o 
   1   5   0     1403.45     1601.59     19.89 o 
   2   5   0      192.40      184.69      7.71 o 
   3   5   0        2.51        2.15      4.08 o 
   4   5   0       64.12       59.58      5.23 o 
   5   5   0      165.71      163.78      5.51 o 
   6   5   0       15.44       13.64      4.60 o 
   7   5   0       98.46       90.06      6.26 o 
   8   5   0       22.89       21.71      6.29 o 
   9   5   0        1.40        8.73      7.50 o 
  10   5   0       22.70       14.01     10.07 o 
   0   6   0      303.34      317.36     12.62 o 
   1   6   0      119.27      110.98      7.65 o 
   2   6   0     2292.07     2443.86    150.63 o 
   3   6   0      841.86      837.21     12.97 o 
   4   6   0       23.74       22.18      4.48 o 
   5   6   0       14.08       15.34      5.51 o 
   6   6   0       12.63       10.94      5.05 o 
   7   6   0       67.75       76.19      6.39 o 
   8   6   0      200.98      196.88      8.03 o 
   9   6   0       51.82       50.13      6.84 o 
  10   6   0        1.42       -3.64      8.49 o 
   1   7   0       51.99       57.56      5.94 o 
   2   7   0       84.95       81.13      5.87 o 
   3   7   0        4.36        6.50      4.37 o 
   4   7   0      116.58      134.63      7.39 o 
   5   7   0       23.63       24.31      5.51 o 
   6   7   0      252.18      252.21      6.92 o 
   7   7   0      405.87      419.09     17.54 o 
   8   7   0      125.80      120.51      7.38 o 
   9   7   0        3.59        5.08      9.58 o 
   0   8   0       19.83       19.44      7.17 o 
   1   8   0     1188.44     1321.29     35.33 o 
   2   8   0       14.46        6.87      5.66 o 
   3   8   0      643.87      646.39     20.29 o 
   4   8   0        0.28        0.23      5.76 o 
   5   8   0        6.14        5.38      5.06 o 
   6   8   0      233.02      239.45      9.94 o 
   7   8   0        8.53        5.69      6.83 o 
   8   8   0       11.71       16.24      8.26 o 
   9   8   0        0.18       -2.58      8.27 o 
   1   9   0      268.83      286.08      9.20 o 
   2   9   0       12.31       15.09      7.13 o 
   3   9   0        7.48        6.24      6.18 o 
   4   9   0       13.24       15.76      6.16 o 
   5   9   0       83.54       76.18      5.70 o 
   6   9   0     1574.58     1538.15     63.24 o 
   7   9   0       12.30       10.21      7.23 o 
   8   9   0       49.56       44.10      8.45 o 
   9   9   0        1.74        3.34      9.04 o 
   0  10   0       72.02       82.25      9.75 o 
   1  10   0        9.89        9.08      8.68 o 
   2  10   0      830.67      860.61     58.45 o 
   3  10   0      249.84      245.84     14.31 o 
   4  10   0      154.39      163.34     10.59 o 
   5  10   0      326.59      305.79     10.35 o 
   6  10   0      250.09      256.95      8.70 o 
   7  10   0       88.51       85.04      8.66 o 
   8  10   0       16.30       21.42      9.80 o 
   1  11   0      354.68      359.95     18.34 o 
   2  11   0      474.65      504.30     11.33 o 
   3  11   0        0.67       -1.12      8.72 o 
   4  11   0        7.42        3.55      8.73 o 
   5  11   0        6.93        8.69      7.65 o 
   6  11   0       26.99       21.56      9.41 o 
   7  11   0        7.24        3.97      8.26 o 
   8  11   0        0.00       -4.27     10.29 o 
   0  12   0      409.98      439.01     67.66 o 
   1  12   0      471.19      501.31     38.27 o 
   2  12   0      199.62      208.99     18.54 o 
   3  12   0       22.99       15.96      8.84 o 
   4  12   0       50.01       57.47      7.88 o 
   5  12   0       20.00       16.74     10.61 o 
   6  12   0       18.33       12.96     10.97 o 
   7  12   0        2.51        9.16     12.63 o 
   1  13   0       12.78        7.47      8.69 o 
   2  13   0      399.75      434.78     72.90 o 
   3  13   0      138.70      143.93      8.71 o 
   4  13   0       96.21      101.95     11.13 o 
   5  13   0       29.88       32.18     13.20 o 
   6  13   0       83.98       84.45     11.26 o 
   7  13   0       55.19       51.65     13.12 o 
   0  14   0      152.65      156.46     15.73 o 
   1  14   0       10.46       11.51     10.81 o 
   2  14   0       67.41       66.12      9.75 o 
   3  14   0       58.10       66.79     11.06 o 
   4  14   0        8.56        9.20     10.76 o 
   5  14   0        0.07        1.24     15.59 o 
   6  14   0       52.72       50.58     13.13 o 
   1  15   0       29.57       23.51     13.32 o 
   2  15   0       24.18       24.84     13.12 o 
   3  15   0       63.43       67.25     13.77 o 
   4  15   0        0.22       -5.81     15.70 o 
   5  15   0        0.22       -0.63     11.17 o 
   1  16   0       49.03       49.88     27.37 o 
   2  16   0       30.78       34.52     15.80 o 
   3  16   0        0.38       -3.24     15.84 o 
   4  16   0       82.99       78.13     18.95 o 
   1  17   0       14.99       17.58     21.93 o 
 -11   0   1      145.09      164.75     14.05 o 
  -9   0   1      207.54      193.74     12.67 o 
  -7   0   1      116.65      114.41      7.84 o 
  -5   0   1      169.97      201.19      7.64 o 
  -3   0   1       31.31       19.32      8.69 o 
  -1   0   1     6324.94     5534.48     49.43 o 
   1   0   1     2614.33     2532.28     35.12 o 
   3   0   1     1937.98     1960.78     35.42 o 
   5   0   1      222.03      224.03      6.84 o 
   7   0   1      923.76      866.52     28.75 o 
   9   0   1       13.12       15.06     10.70 o 
 -11   1   1        6.15        5.33      9.34 o 
 -10   1   1        2.48        2.56      6.99 o 
  -9   1   1      538.10      557.43     36.40 o 
  -8   1   1        0.00        2.71      5.22 o 
  -7   1   1        1.86        0.44      4.31 o 
  -6   1   1      102.39      102.29      4.89 o 
  -5   1   1        7.63        5.51      4.46 o 
  -4   1   1     2433.56     2709.35     81.34 o 
  -3   1   1      223.41      259.46     12.21 o 
  -2   1   1        2.03        4.06      3.72 o 
  -1   1   1      807.50      767.32     47.69 o 
   0   1   1       56.79       40.57      5.41 o 
   1   1   1     3242.20     2894.28     47.01 o 
   2   1   1     2098.98     2007.01     74.14 o 
   3   1   1       77.58       72.49      4.88 o 
   4   1   1        0.07       -2.47      4.07 o 
   5   1   1      511.22      584.00     15.32 o 
   6   1   1       14.82       18.01      4.63 o 
   7   1   1       57.74       48.87      4.90 o 
   8   1   1      142.57      140.45      7.03 o 
   9   1   1      241.53      237.31     13.61 o 
  10   1   1        5.94       10.51      9.04 o 
 -11   2   1       32.94       32.73      9.69 o 
 -10   2   1        0.75        5.12      8.28 o 
  -9   2   1       26.39       32.70      6.36 o 
  -8   2   1        0.00        0.27      6.15 o 
  -7   2   1      166.56      162.97      6.96 o 
  -6   2   1       52.50       44.62      4.84 o 
  -5   2   1     1440.77     1596.00     78.65 o 
  -4   2   1      180.66      187.86      7.22 o 
  -3   2   1        0.65       -1.80      5.16 o 
  -2   2   1      650.79      695.37     22.14 o 
  -1   2   1        0.00        0.81      4.83 o 
   0   2   1      852.57      793.38     13.86 o 
   1   2   1     5864.76     5823.18    199.83 o 
   2   2   1      887.44      885.80     27.32 o 
   3   2   1      441.92      449.84      6.89 o 
   4   2   1      295.86      264.79      6.87 o 
   5   2   1       36.15       38.23      3.90 o 
   6   2   1       40.68       41.52      5.57 o 
   7   2   1        0.08        3.98      4.70 o 
   8   2   1      113.40      109.65      6.59 o 
   9   2   1      122.90      124.80      7.94 o 
  10   2   1        2.43        5.25      9.87 o 
 -11   3   1        0.38        1.51     10.52 o 
 -10   3   1       36.89       27.01      6.76 o 
  -9   3   1      629.46      709.88     25.30 o 
  -8   3   1      107.12      105.44      5.76 o 
  -7   3   1      338.70      372.98     24.00 o 
  -6   3   1      340.80      408.42     24.35 o 
  -5   3   1      199.35      224.79      7.32 o 
  -4   3   1        9.09        4.33      3.99 o 
  -3   3   1       15.88       17.32      5.53 o 
  -2   3   1    15619.50    19250.68     87.63 o 
  -1   3   1      174.53      186.23     10.15 o 
   0   3   1     8830.79     9344.30    610.62 o 
   1   3   1      429.31      359.85      8.77 o 
   2   3   1      781.22      826.28     32.82 o 
   3   3   1      148.12      163.01      5.38 o 
   4   3   1      324.77      270.71      5.52 o 
   5   3   1      116.58      120.90      4.42 o 
   6   3   1      653.43      711.15     33.99 o 
   7   3   1       21.12       18.98      5.11 o 
   8   3   1       89.81       86.81      6.50 o 
   9   3   1       57.20       54.10      7.86 o 
  10   3   1       23.19       19.52     10.05 o 
 -10   4   1       22.36       21.19      9.56 o 
  -9   4   1       35.39       31.54      7.60 o 
  -8   4   1       78.32       78.20      6.18 o 
  -7   4   1      183.98      176.20      7.11 o 
  -6   4   1        0.05       -0.99      4.58 o 
  -5   4   1      267.11      277.63      5.45 o 
  -4   4   1      480.98      477.12     25.94 o 
  -3   4   1      267.01      286.02     14.41 o 
  -2   4   1      237.73      267.26      7.91 o 
  -1   4   1     3348.22     3804.00    200.88 o 
   0   4   1      291.51      288.09     13.68 o 
   1   4   1      302.70      312.75     11.46 o 
   2   4   1     4407.19     4849.55    103.97 o 
   3   4   1     1218.23     1233.09     51.10 o 
   4   4   1       30.33       35.51      5.03 o 
   5   4   1      108.39      106.20      5.18 o 
   6   4   1       81.46       83.66      5.36 o 
   7   4   1      486.29      483.02      7.81 o 
   8   4   1       11.86       10.38      6.24 o 
   9   4   1       10.84        3.84      7.64 o 
  10   4   1        2.23        1.58      7.89 o 
 -10   5   1        2.74       -8.38      9.83 o 
  -9   5   1       67.93       74.21      7.13 o 
  -8   5   1       82.86       86.92      6.06 o 
  -7   5   1      751.68      868.26     40.49 o 
  -6   5   1        5.21        7.79      4.64 o 
  -5   5   1      380.04      372.98      6.89 o 
  -4   5   1      155.69      161.33      8.81 o 
  -3   5   1     1203.93     1271.49     54.39 o 
  -2   5   1      190.70      196.25      8.01 o 
  -1   5   1       72.49       87.35      6.08 o 
   0   5   1      505.11      513.67     14.55 o 
   1   5   1     3101.92     3204.67    184.19 o 
   2   5   1       10.27       14.83      5.87 o 
   3   5   1      480.24      496.17     19.21 o 
   4   5   1        1.02        2.82      3.43 o 
   5   5   1       18.88       18.57      5.54 o 
   6   5   1       10.48        3.81      5.52 o 
   7   5   1      169.87      175.39      7.17 o 
   8   5   1       51.53       53.62      5.98 o 
   9   5   1        9.75        6.17      6.63 o 
  10   5   1        5.98        7.90      9.03 o 
 -10   6   1        1.93        7.45     12.64 o 
  -9   6   1        4.18       11.07      7.48 o 
  -8   6   1      110.83       99.30      7.26 o 
  -7   6   1      368.99      389.16     15.94 o 
  -6   6   1      161.78      160.46      5.18 o 
  -5   6   1      213.80      222.90     12.92 o 
  -4   6   1      229.86      240.89      6.05 o 
  -3   6   1      347.42      324.50      8.27 o 
  -2   6   1     3005.13     3222.54     68.81 o 
  -1   6   1       91.05       95.91      6.31 o 
   0   6   1      728.53      681.86     29.53 o 
   1   6   1      802.46      814.85     88.72 o 
   2   6   1      169.90      161.45      6.74 o 
   3   6   1      135.58      141.74      7.55 o 
   4   6   1       40.64       50.70      4.79 o 
   5   6   1      153.22      153.08      7.79 o 
   6   6   1       12.70       14.16      5.06 o 
   7   6   1        8.21       10.78      6.11 o 
   8   6   1       96.89      102.53      9.47 o 
   9   6   1       47.48       41.25     10.06 o 
 -10   7   1        6.14        1.34      9.12 o 
  -9   7   1       47.08       44.40      7.74 o 
  -8   7   1       35.04       31.00      5.88 o 
  -7   7   1      337.58      305.67     12.50 o 
  -6   7   1      343.46      352.01     11.66 o 
  -5   7   1       24.20       24.35      6.18 o 
  -4   7   1      548.57      572.34     23.14 o 
  -3   7   1        3.43        0.48      4.20 o 
  -2   7   1       94.42      101.19      7.29 o 
  -1   7   1       13.81       17.57      5.17 o 
   0   7   1      939.46      936.17     40.73 o 
   1   7   1      255.24      244.75     16.86 o 
   2   7   1      581.03      541.38     23.86 o 
   3   7   1       93.42       93.43      5.31 o 
   4   7   1      786.15      821.01     29.80 o 
   5   7   1       29.91       32.19      4.77 o 
   6   7   1       92.84       87.28      6.44 o 
   7   7   1       65.15       67.71      7.77 o 
   8   7   1        5.87        3.53      7.53 o 
   9   7   1        4.22        3.34      9.88 o 
  -9   8   1       11.20        9.67     10.86 o 
  -8   8   1       23.02       19.87      7.54 o 
  -7   8   1        0.00       -2.70      6.21 o 
  -6   8   1       91.60       88.13      5.96 o 
  -5   8   1      341.01      333.91     13.71 o 
  -4   8   1      259.58      275.47      7.33 o 
  -3   8   1      234.11      231.36     10.56 o 
  -2   8   1      278.00      287.08     13.21 o 
  -1   8   1       26.28       27.52      5.33 o 
   0   8   1       26.34       30.97      5.42 o 
   1   8   1        6.94        3.26      4.82 o 
   2   8   1        8.05       14.76      7.51 o 
   3   8   1      876.62      863.48     55.00 o 
   4   8   1       53.78       67.82      6.20 o 
   5   8   1      313.67      311.14     21.98 o 
   6   8   1      177.70      186.77     13.83 o 
   7   8   1       11.21        4.58      6.84 o 
   8   8   1        1.75       -0.70      6.55 o 
   9   8   1        6.32        4.47      8.42 o 
  -9   9   1        0.00        9.17      8.27 o 
  -8   9   1        5.50        5.55      7.48 o 
  -7   9   1      322.45      310.17     14.87 o 
  -6   9   1       15.92       13.99      7.09 o 
  -5   9   1      288.13      289.43      6.87 o 
  -4   9   1        0.90        0.06      5.83 o 
  -3   9   1       66.40       78.63      9.26 o 
  -2   9   1       32.09       32.09      6.69 o 
  -1   9   1      200.10      211.91      8.57 o 
   0   9   1      178.59      160.49      6.97 o 
   1   9   1      390.79      385.32     27.76 o 
   2   9   1       53.34       64.57      9.06 o 
   3   9   1       29.36       38.99      7.38 o 
   4   9   1       46.35       42.04      6.37 o 
   5   9   1        4.92        4.74      8.14 o 
   6   9   1       75.92       64.86      6.48 o 
   7   9   1       51.78       51.45      9.57 o 
   8   9   1       43.29       36.65      9.93 o 
  -9  10   1       19.17       22.89     10.99 o 
  -8  10   1        1.90        2.16      9.13 o 
  -7  10   1        2.60        6.79      8.15 o 
  -6  10   1       10.80        8.37      6.46 o 
  -5  10   1      129.88      133.08      8.11 o 
  -4  10   1       15.73       19.13      7.14 o 
  -3  10   1       96.79       92.54      7.87 o 
  -2  10   1       68.29       84.59      9.68 o 
  -1  10   1       14.13       17.88      5.59 o 
   0  10   1      211.15      213.69      9.12 o 
   1  10   1      378.82      381.75     10.53 o 
   2  10   1      629.12      744.73     59.45 o 
   3  10   1      306.67      303.52     10.45 o 
   4  10   1      263.23      264.11      9.80 o 
   5  10   1      326.92      333.11     23.86 o 
   6  10   1       20.27       24.36      7.66 o 
   7  10   1       86.00       81.41      8.70 o 
   8  10   1        6.45       12.09      9.82 o 
  -8  11   1       49.58       43.83      9.59 o 
  -7  11   1        0.96        4.56      8.81 o 
  -6  11   1       23.44       23.16      8.87 o 
  -5  11   1       51.42       55.30      9.02 o 
  -4  11   1       21.87       22.92      7.60 o 
  -3  11   1       21.62       20.71      7.23 o 
  -2  11   1       59.95       64.56      7.92 o 
  -1  11   1       22.23       24.48      6.59 o 
   0  11   1       26.23       28.33      6.97 o 
   1  11   1        6.87        7.69      6.21 o 
   2  11   1      206.74      219.65     10.23 o 
   3  11   1       22.01       27.81      8.72 o 
   4  11   1       91.18       90.83     13.67 o 
   5  11   1        0.55        4.52      7.51 o 
   6  11   1      167.55      172.97     11.52 o 
   7  11   1       18.36        7.59     11.05 o 
   8  11   1       15.73        9.04     11.59 o 
  -8  12   1        5.95        6.58     12.94 o 
  -7  12   1        1.98        0.14     12.60 o 
  -6  12   1       29.53       19.62     10.87 o 
  -5  12   1       39.26       45.57      9.12 o 
  -4  12   1       14.65       24.64     10.63 o 
  -3  12   1      117.66      111.90      8.45 o 
  -2  12   1        7.45        5.92      8.58 o 
  -1  12   1        0.01       -0.64      7.47 o 
   0  12   1      419.32      417.25     16.21 o 
   1  12   1        5.31        9.87     10.44 o 
   2  12   1       11.10       14.92     10.51 o 
   3  12   1      165.51      158.05     10.07 o 
   4  12   1      223.15      215.79      9.00 o 
   5  12   1        7.65       -1.24     10.72 o 
   6  12   1      428.79      429.32     73.94 o 
   7  12   1       16.59        8.97     11.24 o 
  -7  13   1        7.50       18.18     15.82 o 
  -6  13   1       66.86       69.82     12.80 o 
  -5  13   1      124.03      132.03     17.69 o 
  -4  13   1      179.01      203.89     11.48 o 
  -3  13   1       59.33       72.53     11.03 o 
  -2  13   1        3.20       -0.39     10.68 o 
  -1  13   1      140.41      151.11     10.27 o 
   0  13   1       24.98       17.84     11.78 o 
   1  13   1       14.97        9.52      8.73 o 
   2  13   1       10.71       10.61      7.60 o 
   3  13   1       14.56       10.03      7.63 o 
   4  13   1      175.08      177.25     10.13 o 
   5  13   1       40.88       50.68     13.29 o 
   6  13   1        0.03        2.20     15.64 o 
  -6  14   1        1.65        1.36     15.72 o 
  -5  14   1        8.99        2.80     11.06 o 
  -4  14   1        4.58        0.81     10.67 o 
  -3  14   1        8.35       11.86     13.09 o 
  -2  14   1       11.11        9.53     10.66 o 
  -1  14   1       27.88       25.18     10.97 o 
   0  14   1       61.77       64.92     11.49 o 
   1  14   1        5.96        1.90     10.79 o 
   2  14   1       11.47        7.87     13.04 o 
   3  14   1       22.34       23.49     13.18 o 
   4  14   1        6.78        0.96     10.94 o 
   5  14   1       17.39       15.89     11.19 o 
   6  14   1        0.42       -0.26     17.91 o 
  -5  15   1        0.10        2.75     15.84 o 
  -4  15   1       54.47       47.18     13.16 o 
  -3  15   1        6.33        7.98     10.88 o 
  -2  15   1       31.11       30.72     19.00 o 
  -1  15   1       40.08       38.63     16.36 o 
   0  15   1        9.85       11.50     14.22 o 
   1  15   1        0.01       -2.18     13.07 o 
   2  15   1        6.08        2.60     10.90 o 
   3  15   1        0.17        2.16     15.40 o 
   4  15   1      366.16      404.26     53.02 o 
  -4  16   1        1.18        5.89     14.37 o 
  -3  16   1        2.28        4.64     15.75 o 
  -2  16   1        1.93        4.31     15.34 o 
  -1  16   1        0.88        1.74     20.02 o 
   0  16   1       23.77       34.89     17.38 o 
   1  16   1        0.27        0.97     12.71 o 
   2  16   1       51.32       44.98     16.03 o 
   3  16   1       13.84        4.76     11.22 o 
   1  17   1        4.63       10.58     19.58 o 
 -10   0   2        7.38        6.65      9.16 o 
  -8   0   2       91.41      108.01      9.24 o 
  -6   0   2      465.47      525.34      8.66 o 
  -4   0   2     3281.62     4279.65     24.66 o 
  -2   0   2     1055.16      899.21     14.27 o 
   0   0   2    10053.07     9254.04     63.69 o 
   2   0   2     2468.08     2301.65     19.22 o 
   4   0   2      654.86      685.96     36.28 o 
   6   0   2      680.70      795.40     12.42 o 
   8   0   2      533.41      575.79     16.35 o 
  10   0   2        0.50       -0.04     17.09 o 
 -11   1   2       73.12       76.58      9.35 o 
 -10   1   2       36.54       36.61      6.60 o 
  -9   1   2       34.98       29.81      5.53 o 
  -8   1   2       37.64       33.48      5.65 o 
  -7   1   2      271.40      280.87     14.65 o 
  -6   1   2      766.22      812.39     15.12 o 
  -5   1   2     1078.21     1235.27     15.46 o 
  -4   1   2     1821.11     2049.15     31.70 o 
  -3   1   2      650.92      680.52     41.03 o 
  -2   1   2      193.87      190.90     11.07 o 
  -1   1   2     2347.80     2034.25     18.95 o 
   0   1   2     3166.92     2770.05    129.95 o 
   1   1   2      800.19      846.70     30.21 o 
   2   1   2      721.58      698.54     19.18 o 
   3   1   2      378.18      380.97     11.92 o 
   4   1   2      665.07      655.72     31.94 o 
   5   1   2      203.75      207.62      5.87 o 
   6   1   2      277.38      266.85      6.44 o 
   7   1   2      310.03      306.13      8.32 o 
   8   1   2       28.12       21.49      5.88 o 
   9   1   2       16.50       15.79      7.60 o 
  10   1   2        5.28        8.45      9.67 o 
 -11   2   2        7.53       11.76      9.14 o 
 -10   2   2       27.05       11.02      7.69 o 
  -9   2   2        0.02        2.23      6.21 o 
  -8   2   2        3.55        1.44      5.70 o 
  -7   2   2       62.61       65.24      4.63 o 
  -6   2   2      774.43      748.75     12.60 o 
  -5   2   2        5.23        6.02      4.53 o 
  -4   2   2     1949.12     2066.18    106.57 o 
  -3   2   2     1013.68     1009.19     54.54 o 
  -2   2   2     2475.21     2203.34    116.50 o 
  -1   2   2     9623.20     9669.96    334.57 o 
   0   2   2     4386.87     4569.57     99.43 o 
   1   2   2     5001.13     5075.06     43.60 o 
   2   2   2      176.66      167.69      6.13 o 
   3   2   2       71.72       74.26      5.81 o 
   4   2   2      275.63      297.24     10.83 o 
   5   2   2      167.90      161.62      6.26 o 
   6   2   2       12.04       10.85      4.38 o 
   7   2   2      339.94      340.40     13.34 o 
   8   2   2       35.02       25.56      6.38 o 
   9   2   2        2.82       -2.10      7.62 o 
  10   2   2        0.44       -2.72     12.81 o 
 -11   3   2       86.20       73.72      9.37 o 
 -10   3   2        2.28       10.26      7.58 o 
  -9   3   2      139.02      150.15      6.80 o 
  -8   3   2      306.75      293.12      7.12 o 
  -7   3   2     1044.14     1106.26     35.99 o 
  -6   3   2       88.65       94.18      5.23 o 
  -5   3   2      147.81      182.36     10.51 o 
  -4   3   2       63.75       70.58      4.43 o 
  -3   3   2      406.76      415.00     21.49 o 
  -2   3   2     1734.07     1788.42    102.50 o 
  -1   3   2     2915.32     2723.16     58.95 o 
   0   3   2     4072.25     3965.14    105.25 o 
   1   3   2      147.80      154.48      6.08 o 
   2   3   2      335.88      329.13      9.02 o 
   3   3   2      226.07      204.71      5.30 o 
   4   3   2      278.05      280.52      9.63 o 
   5   3   2      307.67      312.52     11.52 o 
   6   3   2       87.94       76.55      4.97 o 
   7   3   2       16.03       23.83      5.72 o 
   8   3   2       50.54       54.65      7.03 o 
   9   3   2        1.63       -1.55      8.19 o 
 -11   4   2        1.76       12.86     12.24 o 
 -10   4   2        4.39        3.74      9.34 o 
  -9   4   2      177.14      150.85      7.51 o 
  -8   4   2       30.25       32.11      6.34 o 
  -7   4   2      664.70      641.62     17.11 o 
  -6   4   2      290.51      289.97     11.26 o 
  -5   4   2      121.31      119.51     11.09 o 
  -4   4   2      615.56      632.37     32.94 o 
  -3   4   2       89.40       97.65      5.57 o 
  -2   4   2     3107.41     3243.76    156.43 o 
  -1   4   2        4.01        4.17      4.69 o 
   0   4   2     5641.57     5395.80    121.64 o 
   1   4   2      372.13      356.74     13.18 o 
   2   4   2     2363.34     2274.83     31.39 o 
   3   4   2      302.16      290.17      8.70 o 
   4   4   2       13.17       20.44      4.41 o 
   5   4   2       87.15       89.94      5.01 o 
   6   4   2      232.02      201.73      5.62 o 
   7   4   2        5.26        4.59      5.28 o 
   8   4   2       18.71       23.02      9.18 o 
   9   4   2        4.79       11.59      8.99 o 
 -10   5   2        0.58       -2.06      8.65 o 
  -9   5   2        0.06        6.33      7.40 o 
  -8   5   2        9.97        2.95      6.14 o 
  -7   5   2      212.64      206.30     12.43 o 
  -6   5   2       52.64       49.33      5.20 o 
  -5   5   2       88.90      116.77     10.66 o 
  -4   5   2       29.31       25.86      3.95 o 
  -3   5   2      602.40      641.06     31.06 o 
  -2   5   2       90.14       88.73      7.83 o 
  -1   5   2     6808.33     6912.42    505.85 o 
   0   5   2     1222.49     1178.15     22.16 o 
   1   5   2      763.54      739.45     16.53 o 
   2   5   2      270.35      273.28      9.28 o 
   3   5   2       11.22       20.85      4.53 o 
   4   5   2       80.04       83.85      5.47 o 
   5   5   2       32.92       38.21      5.21 o 
   6   5   2       11.44       10.35      4.63 o 
   7   5   2      141.07      143.59      6.71 o 
   8   5   2        8.87        4.22      7.02 o 
   9   5   2       21.60       10.02      8.40 o 
 -10   6   2        2.37       -1.89      9.78 o 
  -9   6   2       22.81       12.91      8.28 o 
  -8   6   2        3.98        3.24      6.17 o 
  -7   6   2       10.44        8.52      5.07 o 
  -6   6   2        2.25        0.28      4.33 o 
  -5   6   2       36.63       36.02      4.83 o 
  -4   6   2     1725.86     1896.58     67.90 o 
  -3   6   2     2073.47     2272.79    159.34 o 
  -2   6   2     5369.31     6565.14    441.24 o 
  -1   6   2     2325.31     2196.92    104.31 o 
   0   6   2      467.38      425.41     18.79 o 
   1   6   2       65.22       74.75      5.33 o 
   2   6   2        3.58       11.79      4.99 o 
   3   6   2      529.02      525.98     11.44 o 
   4   6   2       35.39       33.54      5.09 o 
   5   6   2        1.88        0.04      4.95 o 
   6   6   2       10.40       10.17      6.06 o 
   7   6   2       52.63       47.54      5.98 o 
   8   6   2       79.77       84.50      8.44 o 
   9   6   2       22.39       20.17      9.09 o 
 -10   7   2        1.51        6.26      9.81 o 
  -9   7   2       10.79        6.52      7.52 o 
  -8   7   2        8.26        6.96      5.67 o 
  -7   7   2      442.85      452.90     36.50 o 
  -6   7   2      184.64      189.76      6.05 o 
  -5   7   2      234.18      267.44     18.97 o 
  -4   7   2      145.51      174.21     11.13 o 
  -3   7   2      141.04      132.62      6.11 o 
  -2   7   2      177.26      230.82     20.41 o 
  -1   7   2       23.53       31.94      4.72 o 
   0   7   2      130.40      139.08      7.53 o 
   1   7   2      611.75      683.40     48.34 o 
   2   7   2       59.76       52.73      5.22 o 
   3   7   2       19.80       15.99      5.64 o 
   4   7   2        5.24        5.62      5.50 o 
   5   7   2      252.64      246.83      6.81 o 
   6   7   2        0.47        4.51      6.67 o 
   7   7   2      113.58      114.12      7.74 o 
   8   7   2       17.80       12.57      6.66 o 
   9   7   2       92.03       92.86     10.82 o 
 -10   8   2        5.34       -0.42     10.40 o 
  -9   8   2       25.14       20.56      7.63 o 
  -8   8   2       22.67       19.19      6.59 o 
  -7   8   2      200.48      195.66      9.91 o 
  -6   8   2      208.37      230.08     18.23 o 
  -5   8   2      284.49      313.25     11.18 o 
  -4   8   2        0.09       -1.50      4.96 o 
  -3   8   2       91.15       98.06      7.75 o 
  -2   8   2      201.16      198.66     12.32 o 
  -1   8   2      206.50      208.06      6.43 o 
   0   8   2      294.37      278.36     11.32 o 
   1   8   2       45.49       41.76      6.09 o 
   2   8   2     1632.96     1751.78     99.78 o 
   3   8   2       38.42       37.92      7.33 o 
   4   8   2      122.13      127.20      6.93 o 
   5   8   2        0.71        1.12      6.63 o 
   6   8   2        4.41        3.19      6.19 o 
   7   8   2       71.43       65.91      8.53 o 
   8   8   2       10.53       10.33      9.90 o 
  -9   9   2       12.29       14.75      8.96 o 
  -8   9   2       46.01       45.71      9.37 o 
  -7   9   2        4.64        1.28      6.24 o 
  -6   9   2       93.20       96.23      6.62 o 
  -5   9   2        7.07        7.91      6.17 o 
  -4   9   2       21.90       19.21      6.44 o 
  -3   9   2      635.81      669.39     19.26 o 
  -2   9   2        4.24        3.99      6.93 o 
  -1   9   2     1242.04     1275.12     46.06 o 
   0   9   2     1176.81     1153.24     27.30 o 
   1   9   2      355.76      385.33     16.68 o 
   2   9   2       14.93        6.73      9.03 o 
   3   9   2      368.15      393.63     23.77 o 
   4   9   2        8.09        3.78      7.80 o 
   5   9   2       11.17        6.69      6.69 o 
   6   9   2      210.16      198.43      7.75 o 
   7   9   2       15.72       16.35      7.70 o 
   8   9   2        8.11       11.94      9.89 o 
  -9  10   2        3.54       -1.91      9.96 o 
  -8  10   2       27.35       27.44      7.61 o 
  -7  10   2       19.64       16.96      7.62 o 
  -6  10   2      211.22      236.92      9.00 o 
  -5  10   2      122.00      112.26      6.89 o 
  -4  10   2       42.34       41.08      6.03 o 
  -3  10   2      175.95      185.71      7.57 o 
  -2  10   2        5.22        5.91      7.00 o 
  -1  10   2       52.80       47.74      6.42 o 
   0  10   2      502.09      513.53      9.92 o 
   1  10   2      884.66      838.66     41.90 o 
   2  10   2       10.49       10.18      7.14 o 
   3  10   2      166.40      146.82      7.21 o 
   4  10   2        6.88        8.59      7.47 o 
   5  10   2      226.59      227.39      8.20 o 
   6  10   2       98.31      107.04      8.45 o 
   7  10   2       98.37       89.35     10.22 o 
   8  10   2        0.53        4.28     11.39 o 
  -8  11   2        1.61        5.31     10.95 o 
  -7  11   2       13.76       17.05      9.28 o 
  -6  11   2      485.35      522.55     18.35 o 
  -5  11   2      169.36      175.13      7.77 o 
  -4  11   2      123.92      144.55      9.36 o 
  -3  11   2      274.82      295.63     19.18 o 
  -2  11   2      143.61      139.48      7.39 o 
  -1  11   2       39.92       40.23      5.81 o 
   0  11   2       10.78       10.52      7.34 o 
   1  11   2      281.10      289.36     10.81 o 
   2  11   2      349.48      362.45     10.97 o 
   3  11   2        8.11        8.97     10.60 o 
   4  11   2       69.99       67.51     13.87 o 
   5  11   2       64.05       64.12     12.86 o 
   6  11   2       41.43       35.81     11.10 o 
   7  11   2        2.80        8.50      9.70 o 
  -8  12   2       17.40       18.59     10.86 o 
  -7  12   2       62.37       56.21     10.07 o 
  -6  12   2       10.79       10.55     13.13 o 
  -5  12   2      177.76      171.11     13.91 o 
  -4  12   2       58.14       65.14     10.99 o 
  -3  12   2       27.53       23.93     10.12 o 
  -2  12   2      138.13      141.99     11.10 o 
  -1  12   2       40.78       39.48      7.67 o 
   0  12   2       69.89       66.47      9.10 o 
   1  12   2      278.73      322.17     26.33 o 
   2  12   2       38.13       43.24      8.98 o 
   3  12   2       19.97       21.40      8.82 o 
   4  12   2       95.39       96.46      9.46 o 
   5  12   2      358.82      392.42     25.54 o 
   6  12   2       17.95       15.46     15.61 o 
  -7  13   2       40.28       40.19     11.54 o 
  -6  13   2       16.27       25.98     13.41 o 
  -5  13   2       63.63       69.83     13.56 o 
  -4  13   2      120.08      105.57     12.51 o 
  -3  13   2      115.88      102.34     16.16 o 
  -2  13   2      251.62      236.49     17.15 o 
  -1  13   2        2.09       -1.02      7.84 o 
   0  13   2        7.31        8.11     10.60 o 
   1  13   2        0.86        3.95     10.50 o 
   2  13   2       71.42       75.71      9.34 o 
   3  13   2        0.23       -1.50     12.93 o 
   4  13   2       97.44       97.42     13.56 o 
   5  13   2       13.57       16.58     11.07 o 
   6  13   2      113.19      100.66     13.47 o 
  -6  14   2        0.82        0.40     11.06 o 
  -5  14   2       11.17        8.99     10.93 o 
  -4  14   2      145.73      155.30     10.40 o 
  -3  14   2      177.78      169.59     11.84 o 
  -2  14   2        0.11        0.24     12.82 o 
  -1  14   2      109.47      121.13     10.81 o 
   0  14   2        2.04        1.09     10.59 o 
   1  14   2       33.36       33.49     13.26 o 
   2  14   2       13.70       14.52     13.15 o 
   3  14   2       76.14       75.49     13.61 o 
   4  14   2        1.08       -3.43     12.86 o 
   5  14   2       49.72       53.04     16.03 o 
  -5  15   2        5.89       16.74     15.66 o 
  -4  15   2        0.78       -2.55     15.60 o 
  -3  15   2       89.49       97.92     13.85 o 
  -2  15   2       58.33       54.28     13.63 o 
  -1  15   2        8.16        8.57     11.40 o 
   0  15   2       63.77       77.51     13.79 o 
   1  15   2       14.86       14.22     13.19 o 
   2  15   2       57.32       57.33     14.74 o 
   3  15   2      164.19      196.83     16.50 o 
   4  15   2       74.87       70.64     13.19 o 
  -4  16   2        1.73       13.24     14.72 o 
  -3  16   2        3.81        3.84     15.50 o 
  -2  16   2       24.65       17.02     19.27 o 
  -1  16   2       27.49       35.65     21.01 o 
   0  16   2        2.25        3.31     15.57 o 
   1  16   2        0.37       -1.64     12.82 o 
   2  16   2       56.61       57.73     11.54 o 
   3  16   2       20.89       14.17     18.58 o 
 -11   0   3      167.21      175.54     13.60 o 
  -9   0   3      363.29      372.35     15.37 o 
  -7   0   3      184.92      191.91     23.65 o 
  -5   0   3     1071.19     1123.14    229.94 o 
  -3   0   3     1162.07     1004.97     19.53 o 
  -1   0   3        1.87       -2.46      6.78 o 
   1   0   3      158.85      185.71      8.18 o 
   3   0   3      443.67      465.22     41.71 o 
   5   0   3        1.21       -5.19      8.57 o 
   7   0   3      892.25      891.84     69.19 o 
   9   0   3       30.80       30.49     12.85 o 
 -11   1   3      116.89      117.89     10.51 o 
 -10   1   3        8.36        2.97      9.21 o 
  -9   1   3      530.16      553.26     14.85 o 
  -8   1   3       62.69       75.14      4.70 o 
  -7   1   3        0.57        0.02      4.90 o 
  -6   1   3       91.47       97.25      5.32 o 
  -5   1   3      180.44      163.75     14.16 o 
  -4   1   3      702.00      746.33     39.27 o 
  -3   1   3      990.24      963.87     51.25 o 
  -2   1   3     1240.34     1111.80     10.03 o 
  -1   1   3        1.38        1.39      5.37 o 
   0   1   3     2023.05     1871.16     18.09 o 
   1   1   3     5139.59     5195.00    212.71 o 
   2   1   3        0.03        0.49      3.91 o 
   3   1   3      468.47      532.29     21.13 o 
   4   1   3       21.03       10.35      3.41 o 
   5   1   3       19.32       21.48      4.41 o 
   6   1   3       20.80       14.52      5.06 o 
   7   1   3      103.83       87.19      6.63 o 
   8   1   3      130.99      115.13     10.78 o 
   9   1   3      164.88      158.60      9.25 o 
 -11   2   3       35.63       25.45     11.24 o 
 -10   2   3      124.20      144.95      9.70 o 
  -9   2   3      530.53      541.66     33.17 o 
  -8   2   3       24.54       29.01      5.19 o 
  -7   2   3      566.42      670.70     38.85 o 
  -6   2   3      251.51      241.13     11.23 o 
  -5   2   3      434.49      417.79     21.08 o 
  -4   2   3       37.99       35.68      3.86 o 
  -3   2   3      883.51      819.08     51.84 o 
  -2   2   3       28.99       34.29      4.21 o 
  -1   2   3     1904.32     1873.74     58.25 o 
   0   2   3     1737.76     1655.86     69.24 o 
   1   2   3     2831.99     2948.66    133.73 o 
   2   2   3      527.95      567.65     14.18 o 
   3   2   3     1220.09     1249.66     33.37 o 
   4   2   3       70.83       69.50      4.10 o 
   5   2   3       38.05       34.17      5.55 o 
   6   2   3      325.45      321.04     14.82 o 
   7   2   3      309.46      288.74      6.91 o 
   8   2   3       25.07       25.40      7.59 o 
   9   2   3       57.12       51.07      7.85 o 
 -11   3   3       75.51       65.88      9.41 o 
 -10   3   3        2.12        3.32      6.98 o 
  -9   3   3      115.04      121.74      6.66 o 
  -8   3   3       55.67       60.32      6.86 o 
  -7   3   3       77.80       78.13      6.45 o 
  -6   3   3      683.55      809.82     61.17 o 
  -5   3   3      782.25      834.93     44.30 o 
  -4   3   3     1177.22     1327.61    119.61 o 
  -3   3   3      860.89      891.72     50.99 o 
  -2   3   3       46.31       44.96      5.16 o 
  -1   3   3     4738.28     4695.21    116.71 o 
   0   3   3     1759.13     1740.04     67.35 o 
   1   3   3        0.64        0.06      4.15 o 
   2   3   3        8.63        7.25      4.58 o 
   3   3   3      202.67      210.58      7.63 o 
   4   3   3      123.00      129.16      5.64 o 
   5   3   3       35.28       38.51      6.19 o 
   6   3   3      161.42      159.33      8.81 o 
   7   3   3      285.07      281.21     11.38 o 
   8   3   3       19.55       14.21      7.58 o 
   9   3   3      266.27      255.64      8.65 o 
 -11   4   3       17.92       14.35      7.96 o 
 -10   4   3      121.94      135.30      7.06 o 
  -9   4   3       24.50       22.14      5.87 o 
  -8   4   3        2.94        2.18      6.15 o 
  -7   4   3      163.50      160.25      9.42 o 
  -6   4   3      573.00      653.53     21.04 o 
  -5   4   3        8.64        8.06      3.47 o 
  -4   4   3       54.59       52.44      7.24 o 
  -3   4   3       21.25       20.61      4.02 o 
  -2   4   3       80.02       67.40      4.54 o 
  -1   4   3      451.53      413.10     11.73 o 
   0   4   3      196.36      206.26      5.49 o 
   1   4   3       78.26       95.83      5.25 o 
   2   4   3      173.28      188.91      9.97 o 
   3   4   3      848.67      856.57     39.52 o 
   4   4   3       12.81       11.56      4.36 o 
   5   4   3       20.61       21.20      5.05 o 
   6   4   3       98.73      101.45      5.66 o 
   7   4   3        5.64        3.53      5.78 o 
   8   4   3       39.58       45.58      8.30 o 
   9   4   3      212.57      205.06      9.22 o 
 -11   5   3       47.75       54.43      9.77 o 
 -10   5   3       11.98       18.07      8.37 o 
  -9   5   3        4.67        0.21      5.40 o 
  -8   5   3       97.66       95.46      7.10 o 
  -7   5   3        2.24        1.09      4.67 o 
  -6   5   3      398.18      429.02     22.50 o 
  -5   5   3        5.45        3.47      3.64 o 
  -4   5   3      132.08      125.41      5.18 o 
  -3   5   3     1507.95     1601.50    101.63 o 
  -2   5   3       15.10       19.58      4.61 o 
  -1   5   3     4873.06     4694.78     93.64 o 
   0   5   3     1218.68     1180.28     32.66 o 
   1   5   3      236.32      245.97      8.95 o 
   2   5   3      699.40      724.91     33.01 o 
   3   5   3        1.13        1.04      3.63 o 
   4   5   3      653.23      666.00     22.40 o 
   5   5   3      570.14      557.78     40.41 o 
   6   5   3       94.53       99.79      7.06 o 
   7   5   3      263.41      277.38      8.02 o 
   8   5   3        2.25        1.52      6.55 o 
   9   5   3       11.77       10.49     10.17 o 
 -10   6   3       22.94       15.22      9.86 o 
  -9   6   3        6.83       -1.55      6.95 o 
  -8   6   3      107.87      102.51      5.79 o 
  -7   6   3      142.91      137.43      7.16 o 
  -6   6   3       36.86       38.96      5.15 o 
  -5   6   3      117.07      117.42      8.11 o 
  -4   6   3       71.92       68.99      4.90 o 
  -3   6   3      192.47      195.25     15.98 o 
  -2   6   3       79.29       71.08      6.71 o 
  -1   6   3        0.17        1.71      4.08 o 
   0   6   3      124.09      122.82      7.92 o 
   1   6   3     2989.49     2937.95    107.79 o 
   2   6   3        0.34        0.41      3.92 o 
   3   6   3       25.73       22.38      5.04 o 
   4   6   3       25.64       29.19      5.16 o 
   5   6   3      480.26      471.50      8.98 o 
   6   6   3      187.75      173.74      6.82 o 
   7   6   3        1.61        0.72      6.95 o 
   8   6   3       35.79       33.36      8.45 o 
 -10   7   3        0.31        2.95      9.80 o 
  -9   7   3        0.00        1.89      6.98 o 
  -8   7   3      111.44      117.05      6.21 o 
  -7   7   3        6.90        2.37      5.78 o 
  -6   7   3      132.46      150.96      9.81 o 
  -5   7   3      612.98      637.90     28.49 o 
  -4   7   3      389.25      420.44     13.82 o 
  -3   7   3      835.80      799.86     31.56 o 
  -2   7   3      231.75      216.84      5.84 o 
  -1   7   3      226.16      245.50     15.54 o 
   0   7   3        1.65        0.67      4.24 o 
   1   7   3       54.72       59.69      4.43 o 
   2   7   3        9.34       11.90      5.41 o 
   3   7   3      218.36      214.99     11.39 o 
   4   7   3      410.46      418.09     19.97 o 
   5   7   3       57.27       51.99      6.31 o 
   6   7   3       47.13       47.88      6.93 o 
   7   7   3      295.15      305.61     17.11 o 
   8   7   3       37.15       39.12     10.01 o 
 -10   8   3      102.30       99.56     11.00 o 
  -9   8   3       55.66       53.45      7.39 o 
  -8   8   3       27.43       30.46      7.46 o 
  -7   8   3       68.41       68.67      6.48 o 
  -6   8   3      131.55      125.43      6.24 o 
  -5   8   3      124.62      118.60      6.90 o 
  -4   8   3        4.41        4.11      5.39 o 
  -3   8   3     1496.60     1549.85     84.55 o 
  -2   8   3      110.24      120.75      5.69 o 
  -1   8   3       67.12       71.51      4.61 o 
   0   8   3      111.97      113.49      5.00 o 
   1   8   3       30.59       27.38      5.99 o 
   2   8   3      175.71      170.45      8.52 o 
   3   8   3      145.04      150.20      5.93 o 
   4   8   3      113.95      107.26      5.63 o 
   5   8   3       61.53       59.96      6.39 o 
   6   8   3        0.63        5.05      6.73 o 
   7   8   3       99.69       89.78      7.94 o 
   8   8   3        6.72        1.92      9.10 o 
  -9   9   3        3.11       -0.39     11.01 o 
  -8   9   3       24.52       19.92      7.51 o 
  -7   9   3       64.63       65.36      7.13 o 
  -6   9   3       12.62       13.04      6.79 o 
  -5   9   3       56.51       61.85      5.91 o 
  -4   9   3       15.98       24.59      7.22 o 
  -3   9   3        1.03        0.24      5.40 o 
  -2   9   3        0.49        0.06      4.53 o 
  -1   9   3      199.69      201.77     11.58 o 
   0   9   3        6.41        5.61      5.00 o 
   1   9   3     1300.43     1390.88     65.82 o 
   2   9   3       17.54       15.30      5.71 o 
   3   9   3      227.89      233.39     12.16 o 
   4   9   3       37.16       39.12      7.35 o 
   5   9   3        1.85        4.67      6.70 o 
   6   9   3      172.40      176.75      8.95 o 
   7   9   3       93.48       92.95      9.24 o 
  -9  10   3       98.12       96.18      8.38 o 
  -8  10   3       12.21       14.00      7.72 o 
  -7  10   3       24.90       16.94      7.01 o 
  -6  10   3        8.70       12.62      6.81 o 
  -5  10   3        1.95       -3.02      6.15 o 
  -4  10   3        5.32        8.55      7.17 o 
  -3  10   3        5.87        5.16      6.07 o 
  -2  10   3        2.39        2.10      5.40 o 
  -1  10   3       64.63       49.97      6.42 o 
   0  10   3       23.11       27.50      5.67 o 
   1  10   3      218.84      199.08      8.58 o 
   2  10   3      140.16      130.32      7.19 o 
   3  10   3       82.59       83.58      7.95 o 
   4  10   3        0.10       -0.48      8.70 o 
   5  10   3       54.32       53.72      9.00 o 
   6  10   3      105.30      104.72      8.78 o 
   7  10   3       23.59       27.06     10.05 o 
  -8  11   3       21.06       23.49      9.09 o 
  -7  11   3       17.05       16.09      8.30 o 
  -6  11   3       53.94       57.68      8.33 o 
  -5  11   3       26.61       25.96      6.93 o 
  -4  11   3      134.43      117.80      9.51 o 
  -3  11   3      133.53      128.07      7.18 o 
  -2  11   3        0.40        2.36      4.90 o 
  -1  11   3        0.04        0.30      5.44 o 
   0  11   3      429.74      442.74     26.26 o 
   1  11   3      262.44      272.30     18.27 o 
   2  11   3        2.68        5.28     10.53 o 
   3  11   3      269.13      266.90     11.63 o 
   4  11   3       29.23       23.75      7.74 o 
   5  11   3        0.25       -5.30     13.05 o 
   6  11   3       61.72       62.62     11.26 o 
  -8  12   3       40.84       31.21     10.21 o 
  -7  12   3        8.39        6.33     11.43 o 
  -6  12   3      160.80      174.14     10.96 o 
  -5  12   3       10.95        3.67      8.41 o 
  -4  12   3       46.16       51.71      8.19 o 
  -3  12   3      444.82      420.85     20.23 o 
  -2  12   3       11.95       14.37      6.71 o 
  -1  12   3        0.62        2.68      7.74 o 
   0  12   3       26.92       21.31     10.67 o 
   1  12   3        8.45       10.98      8.74 o 
   2  12   3       41.28       41.46     10.92 o 
   3  12   3      110.01      110.86     11.18 o 
   4  12   3        2.03       -0.94     10.71 o 
   5  12   3       78.18       74.37     11.24 o 
   6  12   3       38.91       33.88     11.35 o 
  -7  13   3        0.10        8.13     12.43 o 
  -6  13   3        3.37        5.19     12.50 o 
  -5  13   3      112.14      100.78     14.94 o 
  -4  13   3      103.33       96.97     10.61 o 
  -3  13   3       17.79       17.28      8.38 o 
  -2  13   3        1.40       -1.03      7.89 o 
  -1  13   3        3.04        1.50      7.01 o 
   0  13   3        6.47        4.82      8.74 o 
   1  13   3      170.89      163.16      8.82 o 
   2  13   3        1.60        9.34     12.73 o 
   3  13   3      192.92      191.70     18.02 o 
   4  13   3        9.99       11.52     13.79 o 
   5  13   3      248.18      238.30     12.91 o 
  -6  14   3        2.10        9.38     15.53 o 
  -5  14   3       46.45       30.86     12.73 o 
  -4  14   3       14.82        8.10     13.30 o 
  -3  14   3       66.20       55.43      9.34 o 
  -2  14   3      129.45      132.21      9.48 o 
  -1  14   3      423.48      443.67     18.67 o 
   0  14   3      100.53      115.24     13.59 o 
   1  14   3      172.63      170.87     13.90 o 
   2  14   3       37.10       32.07      9.63 o 
   3  14   3       14.37       15.76     15.38 o 
   4  14   3        4.17       -1.33     11.15 o 
  -5  15   3        2.78        1.62     11.03 o 
  -4  15   3       59.88       61.61     13.00 o 
  -3  15   3       22.48       23.43     15.45 o 
  -2  15   3       94.44       89.09     11.45 o 
  -1  15   3      177.60      188.52     17.58 o 
   0  15   3        2.18        7.03     10.64 o 
   1  15   3        4.52       -0.74     15.45 o 
   2  15   3       51.99       57.09     13.02 o 
   3  15   3       14.92       11.33     15.85 o 
  -3  16   3       18.71       13.70     15.95 o 
  -2  16   3       27.11       25.04     12.98 o 
  -1  16   3        4.10        1.88     17.22 o 
   0  16   3       15.16       11.10     15.92 o 
   1  16   3      153.88      151.98     16.65 o 
   2  16   3        0.08       -5.79     12.86 o 
 -10   0   4        9.62       12.49      9.09 o 
  -8   0   4     1031.00      973.97     85.79 o 
  -6   0   4      104.01      119.01     17.92 o 
  -4   0   4      558.09      475.39     12.34 o 
  -2   0   4      541.84      483.65     14.23 o 
   0   0   4     4523.54     4312.46     80.65 o 
   2   0   4      181.44      172.55     12.84 o 
   4   0   4       34.35       33.89      6.40 o 
   6   0   4      228.14      229.61     10.09 o 
   8   0   4       27.52       23.76     10.88 o 
 -11   1   4       13.35       11.58      9.89 o 
 -10   1   4        0.08        4.42      8.25 o 
  -9   1   4        3.21       -0.04      6.75 o 
  -8   1   4        4.93        6.33      5.51 o 
  -7   1   4       28.15       30.45      5.02 o 
  -6   1   4        7.14        9.38      4.56 o 
  -5   1   4      480.29      525.09     37.82 o 
  -4   1   4      165.46      165.43      6.77 o 
  -3   1   4       68.46       65.85      4.46 o 
  -2   1   4      373.48      337.89      7.39 o 
  -1   1   4       62.60       59.98      4.41 o 
   0   1   4     2051.04     2027.31     66.83 o 
   1   1   4      687.48      684.00     23.10 o 
   2   1   4      350.45      360.59     16.47 o 
   3   1   4        0.92       -0.30      3.64 o 
   4   1   4       39.31       26.76      4.42 o 
   5   1   4       74.93       76.46      5.27 o 
   6   1   4       20.48       15.51      5.75 o 
   7   1   4       36.00       35.65      6.74 o 
   8   1   4        3.67       10.15      7.06 o 
   9   1   4       26.27       24.87     12.90 o 
 -11   2   4        0.97      -12.83     12.83 o 
 -10   2   4      128.72      106.53      9.68 o 
  -9   2   4      101.92      102.05     12.03 o 
  -8   2   4      470.06      466.27     16.32 o 
  -7   2   4       13.32        8.34      5.53 o 
  -6   2   4      243.74      265.12     11.55 o 
  -5   2   4       17.80       15.25      3.72 o 
  -4   2   4      885.16      893.00     93.18 o 
  -3   2   4      281.46      248.08      5.64 o 
  -2   2   4     1546.10     1498.53     44.75 o 
  -1   2   4     1272.99     1196.01     59.34 o 
   0   2   4     5496.76     5781.57    220.75 o 
   1   2   4     1204.48     1253.47     40.37 o 
   2   2   4      118.36      130.87      4.84 o 
   3   2   4      197.66      201.81      7.64 o 
   4   2   4      173.38      160.46      6.49 o 
   5   2   4      201.91      202.65      6.25 o 
   6   2   4      270.88      280.56      8.30 o 
   7   2   4      216.54      240.85     10.07 o 
   8   2   4        3.01        6.75      8.11 o 
 -11   3   4       20.63       11.07      9.11 o 
 -10   3   4       11.22       19.52      9.14 o 
  -9   3   4       19.29       10.50      8.76 o 
  -8   3   4        4.98        3.23      7.46 o 
  -7   3   4        8.99       12.70      5.03 o 
  -6   3   4      249.23      239.39     14.89 o 
  -5   3   4       20.93       22.61      3.71 o 
  -4   3   4       35.25       38.90      3.91 o 
  -3   3   4      240.97      242.65     15.54 o 
  -2   3   4     2267.91     2047.37     75.77 o 
  -1   3   4       18.13       13.77      4.25 o 
   0   3   4      171.67      171.40      5.09 o 
   1   3   4      184.15      194.75     12.32 o 
   2   3   4      276.90      255.10      5.13 o 
   3   3   4      181.03      185.10     12.39 o 
   4   3   4        6.47        0.40      4.67 o 
   5   3   4       80.48       87.52      4.75 o 
   6   3   4        2.84        4.07      6.77 o 
   7   3   4      100.69       94.67      8.09 o 
   8   3   4       33.09       28.47      8.38 o 
 -11   4   4        2.98        1.13     10.00 o 
 -10   4   4        0.01        3.12      8.21 o 
  -9   4   4        3.41        5.04      5.66 o 
  -8   4   4      100.56      101.88      7.85 o 
  -7   4   4      158.49      173.47      9.03 o 
  -6   4   4      143.66      147.39      6.91 o 
  -5   4   4        0.12       -1.13      3.59 o 
  -4   4   4       11.03       11.51      3.91 o 
  -3   4   4       35.78       25.72      3.85 o 
  -2   4   4      828.88      796.94     40.82 o 
  -1   4   4      136.90      134.18      6.14 o 
   0   4   4     1277.25     1320.30     37.33 o 
   1   4   4      125.94      126.97      4.48 o 
   2   4   4      826.32      846.60     34.58 o 
   3   4   4       10.58       10.00      5.45 o 
   4   4   4      394.85      375.16      7.80 o 
   5   4   4      184.26      192.68      5.91 o 
   6   4   4      300.39      289.13     10.10 o 
   7   4   4        0.00        1.53      7.45 o 
   8   4   4      148.71      148.19      8.83 o 
 -11   5   4        0.00      -13.89     13.89 o 
 -10   5   4       68.07       52.74      7.29 o 
  -9   5   4        0.09       -4.38      6.44 o 
  -8   5   4      616.26      656.69     41.05 o 
  -7   5   4        4.56        5.43      6.19 o 
  -6   5   4        7.28        6.05      6.21 o 
  -5   5   4       10.01        5.73      4.98 o 
  -4   5   4       79.96       72.20      4.24 o 
  -3   5   4        0.82       -0.84      4.23 o 
  -2   5   4      508.14      531.91     10.30 o 
  -1   5   4      200.35      186.87      4.96 o 
   0   5   4      596.21      620.85     27.07 o 
   1   5   4      481.61      461.60     17.47 o 
   2   5   4      328.18      335.28     13.70 o 
   3   5   4      213.83      221.16      6.97 o 
   4   5   4      230.87      234.35      9.22 o 
   5   5   4        4.77        6.53      5.66 o 
   6   5   4      112.98      105.72      6.62 o 
   7   5   4      109.04       99.54      7.98 o 
   8   5   4       17.77       12.71     11.10 o 
 -10   6   4        4.43        1.59      8.22 o 
  -9   6   4       52.74       56.21      7.59 o 
  -8   6   4      359.93      355.17     10.36 o 
  -7   6   4        0.38       -2.01      5.09 o 
  -6   6   4        0.29        2.31      6.13 o 
  -5   6   4      155.66      163.23     10.92 o 
  -4   6   4      391.79      429.53     22.75 o 
  -3   6   4       85.76       80.59      5.37 o 
  -2   6   4        1.13        0.70      3.84 o 
  -1   6   4      544.90      507.38     18.08 o 
   0   6   4      496.60      449.58     20.26 o 
   1   6   4       12.91       14.25      4.01 o 
   2   6   4       83.40       81.38      5.34 o 
   3   6   4       24.71       18.86      5.56 o 
   4   6   4       74.32       80.42      5.42 o 
   5   6   4      313.13      337.87     10.52 o 
   6   6   4      343.58      345.83      7.89 o 
   7   6   4      159.45      157.12      7.64 o 
   8   6   4       10.49       13.91      8.37 o 
 -10   7   4        0.87        4.33      8.95 o 
  -9   7   4       10.96        4.11      7.56 o 
  -8   7   4       56.67       42.97      6.44 o 
  -7   7   4      139.05      148.69      8.31 o 
  -6   7   4      908.85      869.91     10.97 o 
  -5   7   4      597.77      604.48     38.47 o 
  -4   7   4      145.15      120.76      6.42 o 
  -3   7   4       99.97       92.91      5.54 o 
  -2   7   4       16.70       13.45      4.01 o 
  -1   7   4       13.11       16.72      4.38 o 
   0   7   4      488.93      484.28     20.60 o 
   1   7   4       36.39       35.91      5.54 o 
   2   7   4      261.28      270.37      9.32 o 
   3   7   4       52.68       58.40      5.25 o 
   4   7   4        3.91        6.94      6.61 o 
   5   7   4        5.05        3.39      5.74 o 
   6   7   4       24.64       20.58      7.00 o 
   7   7   4        0.97        8.97      8.59 o 
   8   7   4        7.42       11.88     11.41 o 
 -10   8   4        0.00        4.00      9.04 o 
  -9   8   4        7.46        7.14      6.56 o 
  -8   8   4        5.49       -1.62      7.42 o 
  -7   8   4      176.69      171.34     11.04 o 
  -6   8   4      803.05      864.51     39.71 o 
  -5   8   4      537.29      541.58     47.02 o 
  -4   8   4        0.01       -0.26      4.95 o 
  -3   8   4     1096.57     1148.81     78.42 o 
  -2   8   4        3.12        3.79      5.38 o 
  -1   8   4       69.12       72.91      5.85 o 
   0   8   4      421.75      409.88      9.91 o 
   1   8   4       77.33       66.21      5.34 o 
   2   8   4        0.09        0.91      5.40 o 
   3   8   4      119.03      106.04      5.69 o 
   4   8   4        9.12        7.66      6.69 o 
   5   8   4       39.91       40.22      6.43 o 
   6   8   4      137.03      131.99      7.59 o 
   7   8   4        5.25       11.34      8.97 o 
  -9   9   4       16.26       23.76      9.01 o 
  -8   9   4      106.09       92.31      8.67 o 
  -7   9   4        0.01        2.30      6.76 o 
  -6   9   4        1.72       -1.27      6.74 o 
  -5   9   4       24.96       21.93      5.55 o 
  -4   9   4      175.59      171.27      8.60 o 
  -3   9   4       87.93       94.13      6.01 o 
  -2   9   4      131.52      118.34      5.12 o 
  -1   9   4       99.49       93.82      5.29 o 
   0   9   4      114.35      119.82      6.99 o 
   1   9   4        0.23        1.48      6.06 o 
   2   9   4      262.79      268.36      7.17 o 
   3   9   4       35.03       35.49      6.79 o 
   4   9   4       36.13       33.21      7.17 o 
   5   9   4       12.95        9.07      7.48 o 
   6   9   4       24.37       25.13      8.47 o 
   7   9   4       37.75       28.24      9.20 o 
  -9  10   4        3.32       -3.24     11.21 o 
  -8  10   4        4.30       -0.19      9.36 o 
  -7  10   4        9.30        7.56      9.15 o 
  -6  10   4      329.25      323.87     21.15 o 
  -5  10   4      233.33      223.52     12.35 o 
  -4  10   4      293.09      286.29      7.94 o 
  -3  10   4      207.47      200.61      6.39 o 
  -2  10   4      142.16      154.86     13.44 o 
  -1  10   4      138.26      149.61      5.66 o 
   0  10   4       93.95       93.42      6.69 o 
   1  10   4      380.46      417.08     23.18 o 
   2  10   4        0.97        1.82      7.20 o 
   3  10   4      188.16      192.65      8.68 o 
   4  10   4      105.94      105.23      7.50 o 
   5  10   4        2.08       -3.14      7.80 o 
   6  10   4        7.08        2.49      9.85 o 
  -8  11   4        0.07        5.19     12.64 o 
  -7  11   4       21.15        9.85      9.29 o 
  -6  11   4      234.87      227.50     13.27 o 
  -5  11   4        4.17        5.60      6.76 o 
  -4  11   4       29.59       31.28      5.44 o 
  -3  11   4        6.22        3.81      6.60 o 
  -2  11   4      102.09      101.97      7.20 o 
  -1  11   4      316.65      310.45     13.74 o 
   0  11   4      440.51      477.45     10.35 o 
   1  11   4       53.47       50.97      8.95 o 
   2  11   4        7.55        4.97      8.77 o 
   3  11   4        0.92        1.63      8.78 o 
   4  11   4        4.01        1.29     12.96 o 
   5  11   4        0.29        7.22      8.84 o 
   6  11   4        9.53       10.95     10.78 o 
  -8  12   4        0.41       -2.29     12.88 o 
  -7  12   4       32.20       32.70      8.97 o 
  -6  12   4       57.76       66.03      9.64 o 
  -5  12   4       19.76       19.53      9.22 o 
  -4  12   4       84.58       67.42      7.19 o 
  -3  12   4       98.20       88.97      8.06 o 
  -2  12   4      121.72      109.68      7.42 o 
  -1  12   4        7.02        6.71      6.16 o 
   0  12   4       70.48       77.67      7.75 o 
   1  12   4        0.01       -4.77     10.69 o 
   2  12   4       31.37       30.30      9.06 o 
   3  12   4       73.62       80.04     10.84 o 
   4  12   4       78.29       84.40     11.00 o 
   5  12   4       41.90       36.19     13.16 o 
  -7  13   4       69.96       67.36     10.00 o 
  -6  13   4       15.31       14.48     10.14 o 
  -5  13   4        2.88       -0.23      8.31 o 
  -4  13   4       26.75       17.59     10.65 o 
  -3  13   4        3.35        7.31      8.18 o 
  -2  13   4      110.73       91.55      7.93 o 
  -1  13   4      125.60      135.54      9.88 o 
   0  13   4        9.78        7.16     12.35 o 
   1  13   4       21.91       22.77      9.20 o 
   2  13   4      134.77      137.07     10.03 o 
   3  13   4        2.27        0.22     10.88 o 
   4  13   4       20.95       30.20     15.59 o 
  -6  14   4        5.90       12.43     12.86 o 
  -5  14   4        4.01       10.30      9.45 o 
  -4  14   4        6.36        4.38      7.88 o 
  -3  14   4       34.23       23.74      9.41 o 
  -2  14   4      198.25      217.78     10.52 o 
  -1  14   4       36.71       29.89     10.38 o 
   0  14   4       17.53       12.42     10.72 o 
   1  14   4       16.87       14.22     13.10 o 
   2  14   4       11.51       15.02     15.41 o 
   3  14   4       17.31       17.90     15.84 o 
  -5  15   4       61.31       55.23     13.49 o 
  -4  15   4       19.52       15.27     12.71 o 
  -3  15   4       28.86       27.49     11.56 o 
  -2  15   4       42.71       49.72     10.05 o 
  -1  15   4       74.32       77.86     15.90 o 
   0  15   4      127.90      124.38     25.02 o 
   1  15   4       67.37       84.08     13.18 o 
   2  15   4       10.74       14.12     11.04 o 
  -3  16   4        0.22       -3.17     14.78 o 
  -2  16   4       31.99       29.89     12.60 o 
  -1  16   4       62.94       64.88     16.25 o 
   0  16   4       15.08        7.13     12.21 o 
 -11   0   5       30.27       40.86     12.72 o 
  -9   0   5      173.12      146.45     11.95 o 
  -7   0   5       17.37       16.57      6.21 o 
  -5   0   5      501.70      554.52     61.13 o 
  -3   0   5      286.62      294.33     13.88 o 
  -1   0   5       77.16       76.95      5.68 o 
   1   0   5      268.73      250.96      7.58 o 
   3   0   5      149.47      127.65      7.02 o 
   5   0   5      334.32      324.56      9.38 o 
   7   0   5        1.68        8.79     10.64 o 
 -11   1   5        1.58        5.11      7.94 o 
 -10   1   5       60.09       53.52      7.58 o 
  -9   1   5       57.92       61.78      6.36 o 
  -8   1   5       91.06       77.48      5.91 o 
  -7   1   5       94.07      105.83      7.11 o 
  -6   1   5       34.40       39.60      4.42 o 
  -5   1   5       59.73       59.64      4.04 o 
  -4   1   5       81.57       82.65      4.10 o 
  -3   1   5      527.88      487.72      7.01 o 
  -2   1   5       67.63       72.65      4.47 o 
  -1   1   5      535.03      549.84     12.96 o 
   0   1   5      676.03      700.63     21.86 o 
   1   1   5        6.40        6.24      3.46 o 
   2   1   5     1066.64     1127.41     45.38 o 
   3   1   5      332.76      332.74     13.14 o 
   4   1   5       18.17       14.62      5.47 o 
   5   1   5      180.95      170.76      5.92 o 
   6   1   5       20.63       11.39      5.82 o 
   7   1   5       80.04       76.69      7.27 o 
   8   1   5       11.88       15.48      9.06 o 
 -11   2   5       57.47       59.47      7.95 o 
 -10   2   5        9.57        7.23      6.47 o 
  -9   2   5       17.54       12.20      6.18 o 
  -8   2   5       55.41       45.60      5.82 o 
  -7   2   5       52.92       43.00      4.70 o 
  -6   2   5      493.04      488.81     51.65 o 
  -5   2   5      450.38      444.80     38.94 o 
  -4   2   5       10.90       11.37      4.76 o 
  -3   2   5      452.33      467.79      6.90 o 
  -2   2   5     1559.58     1510.86     27.71 o 
  -1   2   5      653.60      628.34     19.40 o 
   0   2   5      273.31      301.66     11.15 o 
   1   2   5       91.56       82.23      4.54 o 
   2   2   5       77.77       87.24      5.42 o 
   3   2   5     2066.11     2031.23     24.58 o 
   4   2   5       70.65       63.32      4.97 o 
   5   2   5       28.67       24.12      6.15 o 
   6   2   5       44.73       35.45      6.42 o 
   7   2   5      264.38      259.66     22.64 o 
   8   2   5       10.03        7.60      8.41 o 
 -11   3   5        8.31        9.41      9.09 o 
 -10   3   5      130.99      125.64      7.37 o 
  -9   3   5       96.20       86.44      6.09 o 
  -8   3   5       56.46       55.54      5.84 o 
  -7   3   5        8.25        2.40      4.61 o 
  -6   3   5       55.83       50.19      4.51 o 
  -5   3   5      299.61      286.25     25.54 o 
  -4   3   5       86.70       79.66      8.18 o 
  -3   3   5        4.37        1.15      3.37 o 
  -2   3   5     1022.45     1038.64     49.45 o 
  -1   3   5     1829.99     1830.72     81.93 o 
   0   3   5      778.75      782.05     30.37 o 
   1   3   5       38.33       50.93      3.74 o 
   2   3   5      373.47      373.60     10.80 o 
   3   3   5      674.93      654.39      7.03 o 
   4   3   5      136.44      141.63      5.20 o 
   5   3   5      375.33      385.10     22.83 o 
   6   3   5      203.33      188.82     11.99 o 
   7   3   5        0.11        2.00      7.60 o 
   8   3   5        2.78       -1.74      8.45 o 
 -11   4   5       30.64       32.41      8.55 o 
 -10   4   5       16.79        8.67      7.61 o 
  -9   4   5       10.43       11.41      6.79 o 
  -8   4   5       99.61      108.02     13.88 o 
  -7   4   5       81.70       76.92      5.32 o 
  -6   4   5       12.55       12.17      4.97 o 
  -5   4   5       98.52       90.20      5.13 o 
  -4   4   5        5.04        2.64      3.89 o 
  -3   4   5        0.57        0.65      3.31 o 
  -2   4   5      187.59      189.85      8.32 o 
  -1   4   5      291.46      287.79     14.36 o 
   0   4   5     1398.46     1321.90      9.40 o 
   1   4   5      742.22      769.50     30.26 o 
   2   4   5      635.38      619.15     25.45 o 
   3   4   5       77.11       71.44      5.71 o 
   4   4   5       56.45       53.45      5.75 o 
   5   4   5       18.62       13.03      5.42 o 
   6   4   5       26.40       22.51      8.33 o 
   7   4   5        8.23        9.46      8.28 o 
   8   4   5        2.19       -0.69      9.03 o 
 -11   5   5        0.63       -3.38     11.47 o 
 -10   5   5       88.07       88.50     10.75 o 
  -9   5   5       50.08       57.56      8.43 o 
  -8   5   5       44.76       42.20      7.70 o 
  -7   5   5       47.15       35.32      4.50 o 
  -6   5   5      427.38      423.54     27.15 o 
  -5   5   5      355.21      342.82     23.43 o 
  -4   5   5       68.13       62.52      6.06 o 
  -3   5   5      114.88      112.21      6.76 o 
  -2   5   5     1267.29     1150.23     15.19 o 
  -1   5   5     2410.66     2292.11     49.02 o 
   0   5   5      939.64      882.06     18.26 o 
   1   5   5      910.93      922.63     22.33 o 
   2   5   5        1.56       -0.29      4.92 o 
   3   5   5        0.87        0.14      4.93 o 
   4   5   5       20.28       16.47      6.09 o 
   5   5   5      268.66      270.85      9.81 o 
   6   5   5       67.78       64.38      8.49 o 
   7   5   5       58.24       63.54      9.06 o 
 -10   6   5       12.21       11.55      9.81 o 
  -9   6   5        0.25        3.67      6.87 o 
  -8   6   5       33.35       21.95      5.91 o 
  -7   6   5     1060.99     1054.11     55.96 o 
  -6   6   5      906.95      995.09     30.58 o 
  -5   6   5      114.63      106.53     10.61 o 
  -4   6   5        0.25        0.58      4.52 o 
  -3   6   5      444.10      434.37     24.55 o 
  -2   6   5      258.65      257.65      5.52 o 
  -1   6   5      134.03      131.48      5.60 o 
   0   6   5        2.31        2.36      4.90 o 
   1   6   5        3.20        4.82      4.57 o 
   2   6   5      153.91      154.86      9.39 o 
   3   6   5      134.20      147.62      7.54 o 
   4   6   5       18.06       17.50      5.70 o 
   5   6   5       49.60       52.49      6.40 o 
   6   6   5      482.59      549.56     11.54 o 
   7   6   5        5.03        4.52      9.06 o 
 -10   7   5       14.12       16.76      8.98 o 
  -9   7   5       86.28       75.07      7.27 o 
  -8   7   5       38.10       27.41      6.99 o 
  -7   7   5      343.53      351.08     24.19 o 
  -6   7   5        0.57       -0.06      5.56 o 
  -5   7   5      146.64      138.91      7.73 o 
  -4   7   5       92.93       87.98      5.61 o 
  -3   7   5        9.31        8.67      6.02 o 
  -2   7   5      370.27      377.42     16.82 o 
  -1   7   5        0.00        1.85      5.30 o 
   0   7   5       94.12       97.31      7.26 o 
   1   7   5      611.38      635.57     32.89 o 
   2   7   5        1.50        3.03      4.96 o 
   3   7   5       27.08       22.47      5.75 o 
   4   7   5      585.82      551.00     17.81 o 
   5   7   5       36.51       31.05      7.01 o 
   6   7   5      195.29      191.96      7.71 o 
   7   7   5       13.76        7.59      8.41 o 
 -10   8   5      162.06      156.73      9.71 o 
  -9   8   5       32.58       18.91      7.74 o 
  -8   8   5       10.42        5.53      6.99 o 
  -7   8   5        0.04        0.25      6.18 o 
  -6   8   5        1.16        1.41      7.46 o 
  -5   8   5        0.97        1.38      4.96 o 
  -4   8   5        4.25       -0.03      4.28 o 
  -3   8   5      457.76      484.55     16.55 o 
  -2   8   5      176.28      173.00      7.13 o 
  -1   8   5       61.81       61.28      7.34 o 
   0   8   5        0.51        1.71      6.03 o 
   1   8   5      434.65      406.72     13.35 o 
   2   8   5      444.74      424.46     25.52 o 
   3   8   5       15.87        9.34      6.74 o 
   4   8   5      643.08      689.15     18.59 o 
   5   8   5       15.25       13.22      7.01 o 
   6   8   5      115.44      128.00     10.23 o 
  -9   9   5        0.46        8.78      7.69 o 
  -8   9   5       98.77       98.58      7.99 o 
  -7   9   5        0.01       -0.21      5.33 o 
  -6   9   5        4.97        3.82      5.72 o 
  -5   9   5        5.88        4.39      6.05 o 
  -4   9   5      306.23      299.13      9.41 o 
  -3   9   5       95.20      103.54      8.32 o 
  -2   9   5       83.65       82.59      5.45 o 
  -1   9   5       62.21       63.63      5.51 o 
   0   9   5      149.60      140.04      6.32 o 
   1   9   5      489.96      480.39     12.61 o 
   2   9   5      120.49      118.58      7.27 o 
   3   9   5       48.06       38.69      6.87 o 
   4   9   5       11.46       17.67      7.36 o 
   5   9   5       28.56       26.11      7.68 o 
   6   9   5       19.11       19.17      8.40 o 
  -9  10   5        3.52        2.30     11.20 o 
  -8  10   5        0.06       -4.31      7.79 o 
  -7  10   5      347.63      324.21     16.07 o 
  -6  10   5       26.56       24.38      5.82 o 
  -5  10   5      177.24      164.54     15.77 o 
  -4  10   5       35.31       18.34      5.36 o 
  -3  10   5        2.71        3.41      6.66 o 
  -2  10   5       10.96       10.99      5.91 o 
  -1  10   5      138.66      147.51      6.51 o 
   0  10   5       32.69       36.14      7.67 o 
   1  10   5        2.39       -2.89      7.45 o 
   2  10   5        9.48        4.39      6.77 o 
   3  10   5        8.48        5.52      6.87 o 
   4  10   5      118.13      120.58      8.09 o 
   5  10   5        1.39        2.93      9.76 o 
   6  10   5       50.79       45.44     11.59 o 
  -8  11   5        0.00        3.55      9.77 o 
  -7  11   5        0.33        2.12      8.26 o 
  -6  11   5       12.47       14.15      7.49 o 
  -5  11   5      144.28      138.51      8.50 o 
  -4  11   5       18.39       15.08      6.68 o 
  -3  11   5       14.72       12.35      5.69 o 
  -2  11   5        4.64        5.32      6.13 o 
  -1  11   5       15.62       14.83      5.73 o 
   0  11   5       37.51       33.53      7.15 o 
   1  11   5      161.90      159.13     10.76 o 
   2  11   5       28.19       24.68      6.77 o 
   3  11   5       10.85       11.69      8.85 o 
   4  11   5        2.52        4.01     10.21 o 
   5  11   5       49.26       39.72      9.43 o 
  -8  12   5       63.90       52.19     11.84 o 
  -7  12   5       20.74       13.47     11.01 o 
  -6  12   5        1.66        3.96      7.60 o 
  -5  12   5       91.23       87.51      8.80 o 
  -4  12   5       68.55       56.14      8.40 o 
  -3  12   5      501.78      488.21     20.23 o 
  -2  12   5       67.76       74.90      7.94 o 
  -1  12   5      107.84       89.18      6.72 o 
   0  12   5      141.78      153.40      9.16 o 
   1  12   5       16.70       13.31      8.20 o 
   2  12   5        0.07       -0.81      9.15 o 
   3  12   5       20.30       14.74     13.28 o 
   4  12   5       60.76       57.38     13.19 o 
  -7  13   5       58.12       62.29     10.60 o 
  -6  13   5       47.84       41.15     11.23 o 
  -5  13   5       14.00       16.39      8.39 o 
  -4  13   5       50.91       63.17      8.65 o 
  -3  13   5       62.27       63.58      9.45 o 
  -2  13   5        0.38       -2.26      7.48 o 
  -1  13   5       36.70       41.67      9.38 o 
   0  13   5        0.73        1.88     10.56 o 
   1  13   5      162.79      162.20     14.42 o 
   2  13   5       40.50       34.25     12.58 o 
   3  13   5        0.54       12.45     12.71 o 
  -6  14   5       35.13       33.48     11.34 o 
  -5  14   5        3.40        6.78     11.15 o 
  -4  14   5        8.52        9.85      9.79 o 
  -3  14   5        2.16       -0.12      9.58 o 
  -2  14   5        0.12        1.75      8.28 o 
  -1  14   5       32.13       28.78      9.11 o 
   0  14   5       63.95       71.56     10.60 o 
   1  14   5        0.42       -1.12     15.53 o 
   2  14   5        0.14       -3.32     12.79 o 
   3  14   5       28.60       25.60     18.46 o 
  -4  15   5       77.28       74.22     11.55 o 
  -3  15   5        0.29        2.19     11.02 o 
  -2  15   5        3.67        6.77     10.57 o 
  -1  15   5       43.66       45.18     13.29 o 
   0  15   5      263.23      305.02     14.80 o 
   1  15   5       42.07       39.70     12.03 o 
 -10   0   6       21.68       11.43     12.94 o 
  -8   0   6      409.82      409.79     87.91 o 
  -6   0   6      101.96      108.27     20.44 o 
  -4   0   6       39.52       32.91      5.06 o 
  -2   0   6       22.45       26.91      5.65 o 
   0   0   6     1440.84     1379.16     49.65 o 
   2   0   6      130.07      138.50     10.05 o 
   4   0   6     1076.31     1007.34     55.09 o 
   6   0   6       17.00        8.68     13.05 o 
 -11   1   6        1.24        5.55      8.92 o 
 -10   1   6        3.33        7.14      6.47 o 
  -9   1   6       64.60       51.67      6.41 o 
  -8   1   6        7.94        6.26      5.63 o 
  -7   1   6        1.91        2.60      4.63 o 
  -6   1   6      720.91      759.10     34.09 o 
  -5   1   6        6.53        4.14      4.89 o 
  -4   1   6       66.00       60.34      4.22 o 
  -3   1   6      113.24      115.11      4.73 o 
  -2   1   6      139.80      141.37      4.96 o 
  -1   1   6        0.74        3.09      3.59 o 
   0   1   6      544.78      571.82     20.41 o 
   1   1   6       31.24       31.44      5.51 o 
   2   1   6       19.29       18.65      4.38 o 
   3   1   6      163.92      182.60      6.37 o 
   4   1   6       92.45       95.47      6.42 o 
   5   1   6        1.46        4.33      6.72 o 
   6   1   6       15.38       18.20      7.51 o 
   7   1   6       23.84       19.81      8.41 o 
 -11   2   6        0.09       -9.93      9.93 o 
 -10   2   6        3.17        9.16      6.87 o 
  -9   2   6       81.18       72.10      6.43 o 
  -8   2   6      115.58      109.30      7.41 o 
  -7   2   6        8.31        6.05      4.29 o 
  -6   2   6      221.17      228.51     18.03 o 
  -5   2   6        7.96        5.38      4.49 o 
  -4   2   6      116.37      106.60      4.45 o 
  -3   2   6      102.21      101.81      4.49 o 
  -2   2   6      339.59      325.11     10.07 o 
  -1   2   6      884.72      884.61     13.39 o 
   0   2   6      201.63      200.70      4.81 o 
   1   2   6       44.79       51.49      5.62 o 
   2   2   6        1.84        0.49      4.26 o 
   3   2   6        9.63        9.99      4.34 o 
   4   2   6      257.51      252.40      7.71 o 
   5   2   6      160.19      161.46      6.38 o 
   6   2   6       60.21       61.68      7.74 o 
   7   2   6        1.40        5.68      8.30 o 
 -11   3   6        4.00        2.47      7.89 o 
 -10   3   6        0.30        0.03      8.22 o 
  -9   3   6        0.06       -3.39      5.35 o 
  -8   3   6      110.56      116.13      6.83 o 
  -7   3   6       39.46       39.08      5.16 o 
  -6   3   6      292.31      303.45     12.37 o 
  -5   3   6      353.63      331.56     18.09 o 
  -4   3   6       11.62       11.68      4.20 o 
  -3   3   6      247.78      233.58      5.81 o 
  -2   3   6      102.32       99.83      4.47 o 
  -1   3   6       38.64       38.73      3.85 o 
   0   3   6      446.76      459.69     12.22 o 
   1   3   6       24.97       26.98      5.47 o 
   2   3   6        9.75        6.81      4.34 o 
   3   3   6        1.85       -1.24      4.58 o 
   4   3   6       25.45       28.04      6.18 o 
   5   3   6       43.52       34.75      5.86 o 
   6   3   6      351.29      351.34      7.71 o 
   7   3   6        3.93       -4.44      8.47 o 
 -11   4   6        3.18        9.80     11.90 o 
 -10   4   6       10.04       10.82      8.30 o 
  -9   4   6       98.39       93.88      7.79 o 
  -8   4   6      292.34      316.62     12.53 o 
  -7   4   6       51.79       47.84      4.76 o 
  -6   4   6       30.94       23.28      5.69 o 
  -5   4   6      103.35       97.91      8.27 o 
  -4   4   6       85.40       81.51      7.16 o 
  -3   4   6        2.43       -0.38      4.50 o 
  -2   4   6       48.58       43.48      4.36 o 
  -1   4   6      303.64      311.46     20.86 o 
   0   4   6      135.73      139.59      8.63 o 
   1   4   6      110.06      108.58      5.41 o 
   2   4   6      204.77      196.16      5.20 o 
   3   4   6       27.81       24.04      5.14 o 
   4   4   6        6.27        5.23      5.31 o 
   5   4   6       27.97       30.04      6.85 o 
   6   4   6        6.69        5.44      7.66 o 
   7   4   6       39.73       39.19     11.23 o 
 -11   5   6       47.92       34.49     12.92 o 
 -10   5   6        1.46       -5.16      9.76 o 
  -9   5   6        0.31       -2.20      7.53 o 
  -8   5   6       27.37       23.03      5.77 o 
  -7   5   6      254.37      237.73     21.39 o 
  -6   5   6      200.23      217.74     26.90 o 
  -5   5   6       47.54       46.85      5.14 o 
  -4   5   6      104.09      117.72      7.34 o 
  -3   5   6       93.21       91.78      4.92 o 
  -2   5   6      189.99      176.16      5.44 o 
  -1   5   6       78.23       73.96      5.27 o 
   0   5   6       38.57       28.74      5.58 o 
   1   5   6        7.70       11.91      5.40 o 
   2   5   6      299.57      290.86      5.67 o 
   3   5   6        6.34        9.56      6.04 o 
   4   5   6       89.81       91.60      9.29 o 
   5   5   6        2.70        3.81      6.46 o 
   6   5   6       11.24       10.25      7.73 o 
   7   5   6        5.36        6.33     10.40 o 
 -10   6   6       50.31       46.50      9.20 o 
  -9   6   6       14.86       10.41      6.58 o 
  -8   6   6       11.25        9.11      6.14 o 
  -7   6   6        0.37        2.21      5.72 o 
  -6   6   6        9.00        9.26      6.09 o 
  -5   6   6      109.83      108.96      9.64 o 
  -4   6   6      378.74      389.10     21.69 o 
  -3   6   6       79.93       74.71      6.40 o 
  -2   6   6       72.88       75.29      4.91 o 
  -1   6   6       35.81       33.69      5.04 o 
   0   6   6     1195.72     1178.15     51.27 o 
   1   6   6       18.87       15.44      4.38 o 
   2   6   6      161.05      164.86     11.64 o 
   3   6   6        0.90        1.14      6.11 o 
   4   6   6        5.44        7.52      5.70 o 
   5   6   6       67.90       65.14      7.80 o 
   6   6   6        3.39        2.12      8.31 o 
 -10   7   6        3.01       -1.11      8.41 o 
  -9   7   6        0.63        4.15      7.00 o 
  -8   7   6        2.29        3.81      7.40 o 
  -7   7   6      190.88      200.22      9.72 o 
  -6   7   6      100.82      102.54      9.19 o 
  -5   7   6      104.33       92.46      6.72 o 
  -4   7   6        0.98        0.37      4.59 o 
  -3   7   6      618.28      613.87     26.74 o 
  -2   7   6      457.21      444.14      9.79 o 
  -1   7   6       70.49       61.87      4.95 o 
   0   7   6      164.83      161.23      5.79 o 
   1   7   6       41.74       32.16      5.65 o 
   2   7   6      135.01      136.94      5.92 o 
   3   7   6      188.54      172.72      9.76 o 
   4   7   6       12.82       12.70      9.12 o 
   5   7   6       50.15       53.27      6.75 o 
   6   7   6        4.45        4.45      8.39 o 
 -10   8   6        0.80       -1.72      9.02 o 
  -9   8   6       40.93       31.83      8.43 o 
  -8   8   6       39.36       38.43      7.11 o 
  -7   8   6        0.13        0.20      6.23 o 
  -6   8   6        0.00        1.21      7.42 o 
  -5   8   6        0.95       -1.29      5.63 o 
  -4   8   6      296.54      315.29     29.58 o 
  -3   8   6      367.69      361.77     21.69 o 
  -2   8   6      253.46      277.48     22.42 o 
  -1   8   6       87.09       84.05      5.13 o 
   0   8   6        8.77       10.15      5.03 o 
   1   8   6       58.19       51.21      5.87 o 
   2   8   6       50.29       55.47      6.36 o 
   3   8   6        3.17        0.57      6.16 o 
   4   8   6       60.78       59.25      8.46 o 
   5   8   6       42.09       42.16      9.04 o 
   6   8   6        0.35        0.34      9.60 o 
  -9   9   6       35.27       35.97      7.90 o 
  -8   9   6       20.51       14.92      8.34 o 
  -7   9   6        3.64        1.63      6.90 o 
  -6   9   6        0.37       -0.09      6.04 o 
  -5   9   6      254.06      257.30     10.03 o 
  -4   9   6        7.64        8.52      6.66 o 
  -3   9   6      384.63      367.27     18.99 o 
  -2   9   6      837.43      953.46     62.32 o 
  -1   9   6      348.32      322.41      8.97 o 
   0   9   6       17.25       12.67      6.15 o 
   1   9   6       53.82       51.45      6.92 o 
   2   9   6        3.59        2.85      6.76 o 
   3   9   6       16.66       13.13      6.91 o 
   4   9   6        0.00       -0.99      8.31 o 
   5   9   6       57.48       43.07      9.20 o 
  -9  10   6       58.05       54.81     10.48 o 
  -8  10   6        0.32       -2.70      8.95 o 
  -7  10   6       21.16       21.62      7.56 o 
  -6  10   6       68.63       73.67      8.38 o 
  -5  10   6       33.50       23.72      6.27 o 
  -4  10   6       15.41       14.58      6.17 o 
  -3  10   6       22.95       15.03      6.79 o 
  -2  10   6      178.80      194.83     15.83 o 
  -1  10   6       71.48       80.94      6.50 o 
   0  10   6       32.39       33.27      6.86 o 
   1  10   6       68.87       65.39      6.45 o 
   2  10   6      185.90      191.46     11.89 o 
   3  10   6       28.66       37.58      8.30 o 
   4  10   6       65.50       51.55      8.46 o 
   5  10   6        0.33       -1.28     10.39 o 
  -8  11   6        1.32       -0.09      8.39 o 
  -7  11   6       23.07       16.50      9.77 o 
  -6  11   6        2.40        2.27      6.98 o 
  -5  11   6       22.10       15.96      7.51 o 
  -4  11   6       54.41       48.82      6.43 o 
  -3  11   6       60.49       51.52      7.03 o 
  -2  11   6      105.15      109.84      7.30 o 
  -1  11   6       64.76       66.86      6.51 o 
   0  11   6       98.77      102.29      6.76 o 
   1  11   6        7.09        6.27      7.47 o 
   2  11   6       52.37       48.92      7.82 o 
   3  11   6       26.52       30.86      9.03 o 
   4  11   6        0.04        0.07     10.27 o 
  -7  12   6        4.16       -1.13      9.12 o 
  -6  12   6       30.50       35.11      9.85 o 
  -5  12   6        0.41       -5.51      7.56 o 
  -4  12   6        2.39       -2.55      8.19 o 
  -3  12   6        8.54        9.16      7.46 o 
  -2  12   6        9.51       14.83      7.54 o 
  -1  12   6       32.07       19.76      8.25 o 
   0  12   6       36.90       44.14      7.91 o 
   1  12   6       42.05       37.29      7.72 o 
   2  12   6       17.81       26.55      9.46 o 
   3  12   6       46.54       35.27      9.83 o 
  -6  13   6       17.88       14.13      9.20 o 
  -5  13   6       37.19       48.59      9.12 o 
  -4  13   6        0.03        1.16      8.37 o 
  -3  13   6        1.37        3.72      9.24 o 
  -2  13   6       79.59       68.50      7.34 o 
  -1  13   6        0.25        2.49      7.44 o 
   0  13   6        7.25       11.17      8.92 o 
   1  13   6       33.90       36.30     10.08 o 
   2  13   6        2.42       -7.97     12.87 o 
  -5  14   6       31.02       25.19     11.27 o 
  -4  14   6        2.73        5.87      9.02 o 
  -3  14   6      109.30      106.23      9.53 o 
  -2  14   6        0.32       -4.08      8.99 o 
  -1  14   6        2.23        2.02      9.26 o 
   0  14   6       11.80       13.28     10.67 o 
   1  14   6        0.75        7.61     12.81 o 
  -3  15   6       18.92        5.54     18.71 o 
  -2  15   6        1.40       -3.76     13.36 o 
  -1  15   6       29.35       39.48     15.93 o 
 -11   0   7        0.28       -0.57     11.00 o 
  -9   0   7      376.12      392.69     50.99 o 
  -7   0   7      147.44      183.10     22.56 o 
  -5   0   7        5.25        4.25      6.96 o 
  -3   0   7     1409.12     1324.91     52.47 o 
  -1   0   7       27.14       30.12      7.05 o 
   1   0   7       25.98       29.62      6.25 o 
   3   0   7        2.51        8.82      7.49 o 
   5   0   7        2.17        2.84      9.15 o 
 -11   1   7       28.44       27.81      9.15 o 
 -10   1   7        1.47        1.84      7.50 o 
  -9   1   7       81.93       84.66      7.23 o 
  -8   1   7      168.70      186.98     12.35 o 
  -7   1   7      109.06      115.00      5.99 o 
  -6   1   7       49.04       48.80      5.24 o 
  -5   1   7      225.81      212.01      6.53 o 
  -4   1   7       47.50       54.85      6.14 o 
  -3   1   7       43.43       48.87      5.61 o 
  -2   1   7        1.24        0.05      4.21 o 
  -1   1   7       16.96       20.08      4.33 o 
   0   1   7      107.54      103.78      4.76 o 
   1   1   7     1779.03     1866.00     92.80 o 
   2   1   7       55.30       56.45      4.88 o 
   3   1   7      556.98      566.85     20.48 o 
   4   1   7        0.42        3.14      6.08 o 
   5   1   7       40.21       42.23      7.05 o 
   6   1   7       28.43       22.42      8.39 o 
 -11   2   7        1.43       -5.74      7.93 o 
 -10   2   7       10.48        8.49      7.54 o 
  -9   2   7       30.12       37.73      6.58 o 
  -8   2   7        0.46       -0.86      5.35 o 
  -7   2   7      200.15      212.53      7.51 o 
  -6   2   7      293.00      309.65     25.29 o 
  -5   2   7      209.22      192.19     13.60 o 
  -4   2   7      204.99      212.14     10.50 o 
  -3   2   7       12.99        9.79      5.35 o 
  -2   2   7       53.68       53.45      4.80 o 
  -1   2   7      296.92      291.76      5.83 o 
   0   2   7       31.31       25.85      5.02 o 
   1   2   7      157.43      147.86      5.28 o 
   2   2   7      229.04      229.07      7.32 o 
   3   2   7       23.12       23.75      6.75 o 
   4   2   7        0.25        1.96      5.65 o 
   5   2   7        2.26        4.81      6.44 o 
   6   2   7        7.11       19.17      8.35 o 
 -11   3   7        0.07        2.12     10.32 o 
 -10   3   7        1.19       -2.30      8.15 o 
  -9   3   7        0.84        1.57      6.93 o 
  -8   3   7       73.59       69.05      7.72 o 
  -7   3   7      167.96      176.45     12.47 o 
  -6   3   7       85.46       84.04      5.31 o 
  -5   3   7       11.38       13.83      5.50 o 
  -4   3   7       39.67       41.71      4.70 o 
  -3   3   7      303.74      284.09      6.11 o 
  -2   3   7     1123.06     1160.02     45.75 o 
  -1   3   7      399.17      423.81     20.36 o 
   0   3   7      115.47      111.04      5.47 o 
   1   3   7      417.28      415.11     14.10 o 
   2   3   7      230.24      226.68      7.32 o 
   3   3   7      302.27      315.65     14.32 o 
   4   3   7      274.01      287.49     10.72 o 
   5   3   7      124.14      132.49      9.58 o 
   6   3   7      104.39      108.99      9.39 o 
 -10   4   7        6.31        0.05      8.93 o 
  -9   4   7      318.24      353.25     19.55 o 
  -8   4   7       74.04       76.06      6.42 o 
  -7   4   7       15.83       17.80      5.37 o 
  -6   4   7      667.31      730.47     63.24 o 
  -5   4   7      161.15      162.59      7.91 o 
  -4   4   7       91.22       94.27      5.34 o 
  -3   4   7      315.80      327.49     11.88 o 
  -2   4   7       75.23       87.73      6.00 o 
  -1   4   7      573.65      564.51      9.18 o 
   0   4   7      428.46      426.13      6.40 o 
   1   4   7      220.11      238.14      8.73 o 
   2   4   7      166.42      166.38      6.27 o 
   3   4   7       73.74       71.99      5.94 o 
   4   4   7        8.97        6.13      6.93 o 
   5   4   7       80.51       77.29      7.48 o 
   6   4   7       39.13       32.76      9.18 o 
 -10   5   7        0.17       -0.74      8.31 o 
  -9   5   7       14.02       11.07      7.56 o 
  -8   5   7        7.31       10.89      6.24 o 
  -7   5   7       85.66       84.65      7.07 o 
  -6   5   7        2.17        3.31      6.05 o 
  -5   5   7      860.38      849.57     42.32 o 
  -4   5   7       73.00       72.95      5.38 o 
  -3   5   7      390.97      405.57     26.41 o 
  -2   5   7        1.74        0.44      4.54 o 
  -1   5   7        0.11        2.09      5.38 o 
   0   5   7      284.48      285.21     11.61 o 
   1   5   7      567.70      576.28     19.33 o 
   2   5   7       32.66       28.85      6.24 o 
   3   5   7       97.88       96.24      6.48 o 
   4   5   7       85.84       83.69      7.88 o 
   5   5   7      117.30      108.28      8.43 o 
   6   5   7       13.05        7.28      9.38 o 
 -10   6   7       69.58       62.92      8.63 o 
  -9   6   7       33.75       21.61      8.46 o 
  -8   6   7       42.74       53.83      8.30 o 
  -7   6   7      781.47      816.13     45.05 o 
  -6   6   7       26.42       24.77      5.38 o 
  -5   6   7      215.91      208.84     10.01 o 
  -4   6   7       86.90       96.16      5.91 o 
  -3   6   7       54.26       46.58      5.15 o 
  -2   6   7      234.50      241.81     14.59 o 
  -1   6   7      653.53      733.34     23.13 o 
   0   6   7        1.93        2.74      4.64 o 
   1   6   7        3.80        5.05      5.67 o 
   2   6   7        9.15        7.82      6.14 o 
   3   6   7       14.14       10.53      5.35 o 
   4   6   7      163.17      171.70      8.24 o 
   5   6   7        4.09        0.12      8.37 o 
 -10   7   7        1.15       -0.33      9.49 o 
  -9   7   7       13.55        7.84      8.37 o 
  -8   7   7       76.91       73.23      6.76 o 
  -7   7   7       45.22       37.87      5.99 o 
  -6   7   7      146.57      151.89      8.06 o 
  -5   7   7        5.71        3.72      6.60 o 
  -4   7   7      117.10      128.93      6.57 o 
  -3   7   7      178.76      164.14      6.31 o 
  -2   7   7       39.76       31.71      5.61 o 
  -1   7   7      332.16      342.72      6.92 o 
   0   7   7     1347.02     1319.53     38.14 o 
   1   7   7        6.47        6.82      6.77 o 
   2   7   7      288.23      270.44      8.68 o 
   3   7   7       70.61       76.59      7.15 o 
   4   7   7      137.02      155.46      9.70 o 
   5   7   7       16.67       18.20      8.36 o 
  -9   8   7        2.32       -0.12      9.84 o 
  -8   8   7       55.45       56.82      7.13 o 
  -7   8   7       91.21       95.47     10.37 o 
  -6   8   7        9.74        8.58      6.11 o 
  -5   8   7      200.86      201.34      8.12 o 
  -4   8   7       16.02       21.02      6.71 o 
  -3   8   7       23.20       17.44      5.69 o 
  -2   8   7        3.77        1.76      6.05 o 
  -1   8   7       83.17       85.23      6.39 o 
   0   8   7        3.86        3.18      6.72 o 
   1   8   7      227.23      236.70      9.33 o 
   2   8   7       77.51       68.96      7.47 o 
   3   8   7       75.18       69.59      7.84 o 
   4   8   7        9.01       -2.11      8.34 o 
   5   8   7        6.71       -1.92      9.85 o 
  -9   9   7       88.97       81.31      8.26 o 
  -8   9   7       47.44       48.29      9.83 o 
  -7   9   7       34.44       30.50      7.08 o 
  -6   9   7        0.78       -2.02      6.91 o 
  -5   9   7       75.51       62.68      5.94 o 
  -4   9   7      111.43       95.92      7.16 o 
  -3   9   7        2.05        4.43      5.57 o 
  -2   9   7      145.65      136.80      7.62 o 
  -1   9   7       28.52       23.31      6.77 o 
   0   9   7        5.32        5.27      7.51 o 
   1   9   7       97.64       91.84      6.63 o 
   2   9   7        6.32        1.19      7.48 o 
   3   9   7      142.38      119.95      8.16 o 
   4   9   7       25.75       30.91      8.42 o 
  -8  10   7        7.67        8.18      9.90 o 
  -7  10   7        0.97        5.98      8.16 o 
  -6  10   7        7.38        5.89      7.49 o 
  -5  10   7       21.66       15.34      8.19 o 
  -4  10   7       64.83       59.96      6.03 o 
  -3  10   7      256.84      246.48     16.85 o 
  -2  10   7       14.69       17.98      7.63 o 
  -1  10   7       21.68       25.81      7.65 o 
   0  10   7        0.22       -0.59      6.83 o 
   1  10   7       59.60       60.49      8.42 o 
   2  10   7       26.09       24.25      8.38 o 
   3  10   7       42.65       46.43      9.97 o 
   4  10   7        4.91        2.53      9.70 o 
  -8  11   7       14.04       22.65     10.48 o 
  -7  11   7       97.05      113.62     10.09 o 
  -6  11   7        0.92       10.23      9.56 o 
  -5  11   7      107.86      107.17      7.40 o 
  -4  11   7       96.86       99.00      8.64 o 
  -3  11   7       96.09      113.44      8.72 o 
  -2  11   7       79.94       79.04      7.28 o 
  -1  11   7        4.77        4.91      7.51 o 
   0  11   7        0.12       -3.57      8.27 o 
   1  11   7        4.85        6.93      8.24 o 
   2  11   7       24.46       30.32      8.87 o 
   3  11   7       90.31       91.78      9.44 o 
  -7  12   7        9.29        9.44     10.51 o 
  -6  12   7       20.50       22.50     11.14 o 
  -5  12   7       43.58       40.22      7.88 o 
  -4  12   7        7.09        0.45      9.32 o 
  -3  12   7        7.78        4.24      8.38 o 
  -2  12   7        2.24        2.11      7.68 o 
  -1  12   7        0.03        0.10      9.25 o 
   0  12   7       66.33       70.04     10.54 o 
   1  12   7        2.04        5.29      9.18 o 
   2  12   7       21.01       13.86      9.22 o 
  -5  13   7        0.05       -0.15      8.39 o 
  -4  13   7        0.20        0.28      9.02 o 
  -3  13   7       18.88       18.96      9.09 o 
  -2  13   7        5.98       -0.07     10.98 o 
  -1  13   7       34.50       45.69      9.95 o 
   0  13   7       32.26       30.45     10.44 o 
   1  13   7       28.99       31.99     10.32 o 
  -3  14   7        3.55        4.96     11.92 o 
  -2  14   7       33.36       23.20     11.10 o 
  -1  14   7       64.72       78.66     13.10 o 
 -10   0   8       28.98       25.14     12.67 o 
  -8   0   8      207.27      230.64     39.30 o 
  -6   0   8      670.24      634.58     14.70 o 
  -4   0   8       11.67        8.87      6.01 o 
  -2   0   8     1378.04     1355.38     43.77 o 
   0   0   8      172.76      167.77      7.16 o 
   2   0   8      304.03      294.68     18.11 o 
   4   0   8        1.05       -0.37      9.11 o 
 -10   1   8        7.51        9.87      7.79 o 
  -9   1   8        0.96        1.14      8.26 o 
  -8   1   8        2.82        3.99      6.31 o 
  -7   1   8       29.25       33.69      5.81 o 
  -6   1   8        2.41        6.61      7.38 o 
  -5   1   8       29.99       29.58      4.66 o 
  -4   1   8       14.90       17.82      4.59 o 
  -3   1   8        3.43        3.34      4.86 o 
  -2   1   8       41.38       42.30      4.78 o 
  -1   1   8      235.00      238.10     10.78 o 
   0   1   8      149.06      152.55      5.61 o 
   1   1   8        9.87        9.65      5.58 o 
   2   1   8       57.26       48.76      6.34 o 
   3   1   8       49.58       45.47      5.90 o 
   4   1   8        7.07        5.49      6.99 o 
   5   1   8       54.12       59.03     10.10 o 
 -10   2   8       29.03       28.80      9.86 o 
  -9   2   8       37.81       35.49      7.66 o 
  -8   2   8      403.78      430.41     17.98 o 
  -7   2   8      166.28      170.52     10.82 o 
  -6   2   8       20.77       28.19      6.10 o 
  -5   2   8      103.80      104.50      5.39 o 
  -4   2   8      174.94      163.37      5.60 o 
  -3   2   8      109.61      117.06      5.01 o 
  -2   2   8       21.99       17.64      4.29 o 
  -1   2   8       76.26       72.26      5.78 o 
   0   2   8        0.02       -0.43      4.96 o 
   1   2   8        0.00       -4.67      6.07 o 
   2   2   8       96.61      100.80      7.33 o 
   3   2   8       26.66       25.65      7.24 o 
   4   2   8        0.17        0.50      6.53 o 
   5   2   8       30.93       24.59      9.05 o 
 -10   3   8        0.27       -1.21      7.75 o 
  -9   3   8       38.64       44.10      7.72 o 
  -8   3   8       40.01       55.43      7.90 o 
  -7   3   8      390.62      404.01     34.82 o 
  -6   3   8       23.29       25.73      6.15 o 
  -5   3   8        0.01       -2.15      4.96 o 
  -4   3   8       34.05       33.56      4.42 o 
  -3   3   8       40.88       39.99      4.45 o 
  -2   3   8        3.19        2.68      4.27 o 
  -1   3   8        2.27        5.25      4.55 o 
   0   3   8      119.90      124.56      5.45 o 
   1   3   8       13.22        7.51      5.68 o 
   2   3   8      233.06      257.67     12.18 o 
   3   3   8      126.69      139.21      8.48 o 
   4   3   8      127.36      130.93      8.05 o 
   5   3   8        9.83        7.88      8.40 o 
 -10   4   8        6.01        8.88      8.38 o 
  -9   4   8       10.24        6.15      8.61 o 
  -8   4   8       25.19       30.83      6.55 o 
  -7   4   8       14.01       19.59      6.97 o 
  -6   4   8      890.36      928.10     51.80 o 
  -5   4   8      119.25      107.91      6.51 o 
  -4   4   8      144.25      135.85      5.17 o 
  -3   4   8       79.85       70.14      4.89 o 
  -2   4   8       83.64       70.56      4.64 o 
  -1   4   8      258.06      284.30      8.72 o 
   0   4   8      535.90      536.93     12.44 o 
   1   4   8      216.60      235.93      8.17 o 
   2   4   8       22.29       26.10      6.81 o 
   3   4   8       32.95       31.24      7.00 o 
   4   4   8        1.92        6.02      7.04 o 
   5   4   8        0.20        4.91      9.83 o 
 -10   5   8        5.50        3.64      7.89 o 
  -9   5   8       43.37       44.50      7.51 o 
  -8   5   8        7.20        5.19      6.51 o 
  -7   5   8      151.19      162.73     15.41 o 
  -6   5   8      163.21      182.98     14.18 o 
  -5   5   8       58.47       47.81      5.81 o 
  -4   5   8      273.23      255.39      7.30 o 
  -3   5   8        5.45        7.95      5.39 o 
  -2   5   8       77.37       79.32      5.79 o 
  -1   5   8       46.03       36.43      6.20 o 
   0   5   8      375.67      401.45     10.53 o 
   1   5   8      109.36      110.11      6.63 o 
   2   5   8        0.93       -2.63      5.76 o 
   3   5   8       87.72       85.98      7.74 o 
   4   5   8        0.22        1.34      9.69 o 
   5   5   8        6.68       19.60      9.42 o 
 -10   6   8        0.76        5.03     10.42 o 
  -9   6   8        7.24       16.49      8.28 o 
  -8   6   8       17.73       10.98      7.07 o 
  -7   6   8        7.19       -0.09      8.18 o 
  -6   6   8      145.35      158.00     12.98 o 
  -5   6   8      111.78       95.67      7.55 o 
  -4   6   8      457.46      482.18     16.64 o 
  -3   6   8       49.03       40.61      6.80 o 
  -2   6   8      139.41      127.78      6.19 o 
  -1   6   8      313.02      368.44     15.69 o 
   0   6   8      111.20      110.45      6.15 o 
   1   6   8        7.32        5.07      5.75 o 
   2   6   8        5.04        4.04      6.92 o 
   3   6   8        7.50        5.33      6.96 o 
   4   6   8       28.78       29.71      9.05 o 
  -9   7   8       52.99       57.64      9.15 o 
  -8   7   8      129.94      137.49      8.28 o 
  -7   7   8        8.40        2.67      8.27 o 
  -6   7   8        0.03       -1.72      6.72 o 
  -5   7   8       20.01       12.55      5.42 o 
  -4   7   8       67.73       65.90      5.96 o 
  -3   7   8       45.09       54.89      6.83 o 
  -2   7   8       21.20       11.71      5.31 o 
  -1   7   8      195.01      199.25      6.89 o 
   0   7   8       21.05       12.92      5.75 o 
   1   7   8       70.87       57.89      6.33 o 
   2   7   8      136.10      141.91      7.72 o 
   3   7   8       17.08       10.01      8.28 o 
   4   7   8        2.06       -6.22      9.09 o 
  -9   8   8        8.65       13.45      9.42 o 
  -8   8   8        0.11        0.37      8.28 o 
  -7   8   8        2.85        1.53      9.19 o 
  -6   8   8      260.61      256.29     17.60 o 
  -5   8   8      350.09      373.19     21.95 o 
  -4   8   8       86.28       95.39      6.96 o 
  -3   8   8       10.45       10.20      7.46 o 
  -2   8   8        4.63        9.55      6.15 o 
  -1   8   8       12.09        9.81      5.77 o 
   0   8   8       90.65       75.89      7.04 o 
   1   8   8        4.15       -4.29      6.93 o 
   2   8   8       16.03       14.30      7.57 o 
   3   8   8        0.10        3.03      8.20 o 
   4   8   8       68.14       69.72     10.75 o 
  -8   9   8       95.17      108.85     10.32 o 
  -7   9   8        2.56       -7.40      9.72 o 
  -6   9   8       29.03       25.56      8.32 o 
  -5   9   8        4.91        2.25      6.95 o 
  -4   9   8        3.27       -2.65      7.53 o 
  -3   9   8        4.84        4.29      7.15 o 
  -2   9   8        8.50        5.68      7.96 o 
  -1   9   8        0.95        4.89      7.38 o 
   0   9   8       62.11       56.35      7.63 o 
   1   9   8        1.51       -3.49      6.97 o 
   2   9   8        0.02        1.06      9.78 o 
   3   9   8       60.38       49.18      9.32 o 
  -8  10   8        0.60       -8.86     10.59 o 
  -7  10   8       30.75       30.46      9.16 o 
  -6  10   8        9.53       11.38      7.37 o 
  -5  10   8       24.94       20.01      7.75 o 
  -4  10   8        1.08       -1.58      6.97 o 
  -3  10   8      115.11      129.80      8.69 o 
  -2  10   8       30.26       28.95      7.03 o 
  -1  10   8        2.63        6.77      9.16 o 
   0  10   8      170.43      146.75      7.13 o 
   1  10   8        1.13        2.67      8.80 o 
   2  10   8        1.42        2.53      8.36 o 
  -7  11   8       19.47       27.55     10.33 o 
  -6  11   8       35.46       38.74      8.55 o 
  -5  11   8       18.32       17.00      8.36 o 
  -4  11   8        6.13        7.00      7.80 o 
  -3  11   8        9.85       12.97      7.03 o 
  -2  11   8       25.36       20.79      9.45 o 
  -1  11   8        2.82        7.49      7.37 o 
   0  11   8        1.17       -1.04     10.95 o 
   1  11   8       34.26       38.79      9.90 o 
   2  11   8       54.08       48.36     18.79 o 
  -6  12   8       23.29       26.16     12.95 o 
  -5  12   8       14.24       11.82     10.05 o 
  -4  12   8       31.33       25.01      8.43 o 
  -3  12   8       64.93       70.33     10.08 o 
  -2  12   8       70.18       68.52      8.67 o 
  -1  12   8       18.04       27.86      9.18 o 
   0  12   8       19.97       18.42      8.51 o 
  -4  13   8       54.86       59.94     13.24 o 
  -3  13   8        3.69        5.33     10.23 o 
  -2  13   8       11.25        9.90     10.43 o 
  -1  13   8        5.33       -2.83     18.41 o 
  -9   0   9      141.80      134.89     19.26 o 
  -7   0   9       11.04        4.00      8.89 o 
  -5   0   9        0.60       12.30      7.24 o 
  -3   0   9       74.89       79.72      7.63 o 
  -1   0   9        0.26        3.78     10.45 o 
   1   0   9      718.02      767.36     12.17 o 
   3   0   9      154.75      157.64     11.48 o 
 -10   1   9       11.90       20.26      9.04 o 
  -9   1   9       71.26       75.76     11.06 o 
  -8   1   9       21.03       17.60      7.10 o 
  -7   1   9      124.96      147.38      7.39 o 
  -6   1   9        0.04        2.55      5.64 o 
  -5   1   9      144.15      147.21      6.06 o 
  -4   1   9       22.06       19.10      6.08 o 
  -3   1   9        0.75       -3.83      5.22 o 
  -2   1   9      500.21      538.09     34.20 o 
  -1   1   9        7.61        7.27      5.64 o 
   0   1   9       15.40       11.18      6.23 o 
   1   1   9      107.64      112.32      7.91 o 
   2   1   9        4.11        1.85      6.92 o 
   3   1   9      105.42      125.70      8.65 o 
   4   1   9       10.95       13.76      9.02 o 
 -10   2   9        1.17       -2.68      7.86 o 
  -9   2   9        8.18       11.44      8.64 o 
  -8   2   9        1.50       -7.61      7.61 o 
  -7   2   9      177.63      187.36     21.52 o 
  -6   2   9       39.89       30.42      6.36 o 
  -5   2   9        2.90        1.18      6.03 o 
  -4   2   9        0.70        2.35      5.55 o 
  -3   2   9        4.73       -0.64      5.58 o 
  -2   2   9        1.42        2.21      6.00 o 
  -1   2   9       13.91        5.06      5.70 o 
   0   2   9       19.86       21.38      5.79 o 
   1   2   9       46.02       44.19      6.34 o 
   2   2   9        5.21        4.15      6.53 o 
   3   2   9      113.36      104.57      6.95 o 
   4   2   9        0.03       -4.20      8.33 o 
 -10   3   9       58.48       52.19      9.03 o 
  -9   3   9        7.78        7.91      8.20 o 
  -8   3   9       13.11        2.45      7.64 o 
  -7   3   9      145.11      153.61     11.91 o 
  -6   3   9      155.14      154.69      6.98 o 
  -5   3   9       57.68       47.72      6.24 o 
  -4   3   9      105.39      108.77      6.13 o 
  -3   3   9        0.33        2.07      6.56 o 
  -2   3   9       69.65       56.00      5.88 o 
  -1   3   9       49.62       47.38      6.75 o 
   0   3   9       21.57       12.88      5.34 o 
   1   3   9       11.41        2.40      5.87 o 
   2   3   9        6.55        6.05      8.24 o 
   3   3   9      127.33      134.91      8.50 o 
   4   3   9       53.54       47.80      8.58 o 
 -10   4   9        1.52       -4.98     18.06 o 
  -9   4   9       17.97       12.27      8.35 o 
  -8   4   9       11.46        4.30      7.00 o 
  -7   4   9      197.29      200.70     11.40 o 
  -6   4   9      697.32      788.33     18.66 o 
  -5   4   9       18.19       13.68      5.36 o 
  -4   4   9       34.33       28.73      5.67 o 
  -3   4   9        0.54        0.83      5.21 o 
  -2   4   9       77.16       72.28      5.55 o 
  -1   4   9       55.22       59.46      5.88 o 
   0   4   9       65.88       71.12      5.96 o 
   1   4   9       85.66       88.12      7.80 o 
   2   4   9       26.06       39.30      7.57 o 
   3   4   9       12.23       17.90      8.25 o 
   4   4   9       24.07       24.55      9.59 o 
  -9   5   9       26.07       28.51      8.44 o 
  -8   5   9       14.42       21.76      7.61 o 
  -7   5   9        1.65        3.42      6.86 o 
  -6   5   9        1.15        0.82      6.09 o 
  -5   5   9        4.19        0.75      7.54 o 
  -4   5   9       25.69       20.53      6.81 o 
  -3   5   9        0.68       -4.96      6.10 o 
  -2   5   9       45.99       44.22      6.84 o 
  -1   5   9       81.37       78.50      5.98 o 
   0   5   9      273.63      286.58      6.45 o 
   1   5   9      129.78      119.70      7.32 o 
   2   5   9        9.40       16.11      8.34 o 
   3   5   9       17.19       20.20      8.41 o 
  -9   6   9       55.01       39.00      8.66 o 
  -8   6   9        0.85       -3.06      9.72 o 
  -7   6   9        6.88        8.32      6.45 o 
  -6   6   9       31.07       24.56      6.98 o 
  -5   6   9       99.18       96.82      9.60 o 
  -4   6   9        5.90        6.66      6.12 o 
  -3   6   9       70.35       85.83      7.01 o 
  -2   6   9       97.49       87.23      7.07 o 
  -1   6   9      105.07       93.90      6.08 o 
   0   6   9       44.28       35.83      7.58 o 
   1   6   9       82.88       75.75      7.25 o 
   2   6   9       10.80       14.81      8.17 o 
   3   6   9        9.55       -3.53     10.00 o 
  -9   7   9        0.00       -9.78     10.55 o 
  -8   7   9        0.47        4.89      8.26 o 
  -7   7   9        3.11        5.62      7.51 o 
  -6   7   9       33.62       30.92      6.99 o 
  -5   7   9        0.56        5.39      7.42 o 
  -4   7   9      166.39      163.01      9.84 o 
  -3   7   9       62.96       53.95      7.34 o 
  -2   7   9        4.59        2.43      6.90 o 
  -1   7   9      413.77      437.67     21.39 o 
   0   7   9        3.57       -1.31      6.99 o 
   1   7   9        3.51        8.42      7.50 o 
   2   7   9        4.45        2.63      8.98 o 
   3   7   9       15.78       24.92     11.98 o 
  -8   8   9       19.84       21.57      8.48 o 
  -7   8   9       50.36       36.58      9.04 o 
  -6   8   9       27.95       31.76      7.69 o 
  -5   8   9       66.06       69.01      7.25 o 
  -4   8   9        0.14       -0.55      6.98 o 
  -3   8   9       68.90       78.22      9.33 o 
  -2   8   9        4.06        4.92      6.92 o 
  -1   8   9       42.66       32.56      7.12 o 
   0   8   9       53.48       51.12      6.80 o 
   1   8   9        0.25        0.37      8.18 o 
   2   8   9        0.72        5.36      8.33 o 
  -7   9   9        1.14        4.62      8.96 o 
  -6   9   9       13.00       23.59      8.80 o 
  -5   9   9        4.95        5.80      7.61 o 
  -4   9   9       16.36       13.81      7.08 o 
  -3   9   9        1.43        9.59      7.49 o 
  -2   9   9        2.25        5.83      8.26 o 
  -1   9   9       32.36       42.69      7.71 o 
   0   9   9        0.24        6.33      7.76 o 
   1   9   9        0.50        4.85      8.25 o 
  -7  10   9        7.41        6.42     12.86 o 
  -6  10   9       45.62       43.94      8.60 o 
  -5  10   9       13.83        6.91      8.32 o 
  -4  10   9       64.71       65.86     10.01 o 
  -3  10   9      131.32      127.65      9.42 o 
  -2  10   9       28.06       30.07      8.89 o 
  -1  10   9       15.31        9.78      9.09 o 
   0  10   9       26.88       17.54      9.12 o 
   1  10   9        9.93       11.91     11.40 o 
  -5  11   9        5.67        3.66      9.11 o 
  -4  11   9        0.05       -1.17      8.35 o 
  -3  11   9        9.09       15.37      9.92 o 
  -2  11   9        0.00        3.60      8.97 o 
  -1  11   9       38.52       30.11      8.59 o 
   0  11   9       37.68       48.88     13.11 o 
  -8   0  10      585.24      745.45    141.67 o 
  -6   0  10      490.60      491.45     18.05 o 
  -4   0  10       66.95       71.98      8.96 o 
  -2   0  10        0.00       -7.31      7.54 o 
   0   0  10       33.43       34.15      9.31 o 
   2   0  10        0.97        0.69     12.73 o 
  -9   1  10       18.82       16.92      7.96 o 
  -8   1  10      282.93      328.88     24.45 o 
  -7   1  10      108.25      117.89     13.53 o 
  -6   1  10      457.93      530.88     32.84 o 
  -5   1  10       45.89       48.37      5.47 o 
  -4   1  10        0.25        2.94      6.06 o 
  -3   1  10        5.90        6.28      5.65 o 
  -2   1  10       10.31        6.05      5.36 o 
  -1   1  10      152.39      146.51      7.32 o 
   0   1  10       20.46       23.28      8.26 o 
   1   1  10       17.83       15.23      7.56 o 
   2   1  10        0.04        5.82      8.16 o 
   3   1  10        0.48        1.54      8.74 o 
  -9   2  10       11.63       11.16      7.93 o 
  -8   2  10      203.20      235.73     16.57 o 
  -7   2  10       12.96       10.86      8.36 o 
  -6   2  10      138.14      158.16      9.46 o 
  -5   2  10       12.41       11.46      6.32 o 
  -4   2  10      108.84      105.69      6.44 o 
  -3   2  10       30.01       17.91      6.20 o 
  -2   2  10      145.39      136.79      8.46 o 
  -1   2  10       11.22        3.07      6.86 o 
   0   2  10       15.44       23.90      7.05 o 
   1   2  10       30.33       24.82      7.65 o 
   2   2  10       20.41        4.56      9.11 o 
   3   2  10        0.11       -2.17     11.18 o 
  -9   3  10       11.91       12.43      8.44 o 
  -8   3  10        8.26       21.60     10.95 o 
  -7   3  10        7.24        7.03      7.57 o 
  -6   3  10        6.16       -0.02      7.49 o 
  -5   3  10        0.61       -2.72      7.43 o 
  -4   3  10       39.29       39.78      5.87 o 
  -3   3  10       33.85       29.26      5.90 o 
  -2   3  10       23.81       17.23      6.88 o 
  -1   3  10        9.91        7.48      6.92 o 
   0   3  10       87.91       84.32      7.27 o 
   1   3  10        5.67       13.66      7.61 o 
   2   3  10       44.32       40.89      8.40 o 
  -9   4  10       34.06       37.58      9.42 o 
  -8   4  10       24.35       28.13      7.87 o 
  -7   4  10       42.14       26.13      7.82 o 
  -6   4  10        0.70        0.17     10.46 o 
  -5   4  10       44.95       51.23      6.93 o 
  -4   4  10      197.26      201.61      7.49 o 
  -3   4  10       92.39       97.31      6.71 o 
  -2   4  10        0.10       -1.42      6.42 o 
  -1   4  10        6.38        2.85      7.48 o 
   0   4  10      114.38      113.01      7.50 o 
   1   4  10      327.43      379.81     12.99 o 
   2   4  10        1.47        6.56      9.86 o 
  -8   5  10        5.96       -0.91      9.12 o 
  -7   5  10        4.87       14.10      8.67 o 
  -6   5  10      114.96      118.94      6.96 o 
  -5   5  10       21.28       10.11      7.53 o 
  -4   5  10        0.01       10.31      8.07 o 
  -3   5  10        2.17        4.58      7.40 o 
  -2   5  10       27.92       19.42      8.26 o 
  -1   5  10        0.06        7.62      6.86 o 
   0   5  10       11.91        7.27      7.12 o 
   1   5  10      174.13      189.89      8.86 o 
   2   5  10        7.25       10.59      9.09 o 
  -8   6  10        5.35        9.36      8.38 o 
  -7   6  10       15.56       12.20      8.30 o 
  -6   6  10        7.74        9.12      6.54 o 
  -5   6  10        3.41        0.82      8.21 o 
  -4   6  10        0.77       -1.73      7.51 o 
  -3   6  10        0.13        3.65      6.85 o 
  -2   6  10       15.05       24.42      7.02 o 
  -1   6  10       31.94       28.54      9.41 o 
   0   6  10        0.31        1.48      8.20 o 
   1   6  10       15.68       21.21      7.82 o 
   2   6  10        5.07       -5.23     18.29 o 
  -8   7  10        5.60        1.82     10.49 o 
  -7   7  10        3.50        3.73      9.04 o 
  -6   7  10        1.32        5.94      9.67 o 
  -5   7  10       77.93       85.91      6.85 o 
  -4   7  10        1.86        5.16      7.46 o 
  -3   7  10        8.28        9.49      7.01 o 
  -2   7  10       17.17       23.16      7.14 o 
  -1   7  10      125.10      111.74      8.69 o 
   0   7  10       29.74       32.42     11.06 o 
   1   7  10       12.62        9.99      9.06 o 
  -7   8  10        9.13        4.25     11.07 o 
  -6   8  10       15.55        6.06      9.11 o 
  -5   8  10       15.46       18.38      8.30 o 
  -4   8  10      119.07      116.27      8.65 o 
  -3   8  10       19.17        7.38      8.90 o 
  -2   8  10      114.25      122.58      8.15 o 
  -1   8  10       43.48       30.30     11.13 o 
   0   8  10      301.72      309.17      9.48 o 
  -6   9  10        0.15       -4.33     10.17 o 
  -5   9  10        2.12       -0.95     11.06 o 
  -4   9  10        5.30       12.65      8.40 o 
  -3   9  10        3.87        1.19      9.88 o 
  -2   9  10      348.56      405.50     16.31 o 
  -1   9  10       42.63       38.74      8.05 o 
   0   9  10       97.72       81.90     18.90 o 
  -4  10  10        2.99        2.07      9.64 o 
  -3  10  10       11.21       14.65      8.86 o 
  -7   0  11       18.24        8.44     15.80 o 
  -5   0  11        5.09        7.41      9.27 o 
  -3   0  11       17.59       17.08      9.33 o 
  -1   0  11        0.18       -7.01      9.26 o 
   1   0  11        3.33        7.83     15.72 o 
  -8   1  11       12.56       20.71      9.11 o 
  -7   1  11      101.72      105.17     10.03 o 
  -6   1  11       38.80       40.83      7.74 o 
  -5   1  11       15.57        5.12      6.59 o 
  -4   1  11       23.07       23.18      7.02 o 
  -3   1  11       63.82       58.87      8.39 o 
  -2   1  11       21.24       17.14      7.05 o 
  -1   1  11      104.27      131.48      7.09 o 
   0   1  11        9.71        8.95      7.77 o 
   1   1  11      299.38      382.53     10.23 o 
  -8   2  11       53.73       44.06      8.71 o 
  -7   2  11        9.10        2.34      8.96 o 
  -6   2  11        1.00       -7.39      7.39 o 
  -5   2  11       44.72       47.19      7.11 o 
  -4   2  11        2.06       -5.49      6.50 o 
  -3   2  11        0.55        2.96      6.97 o 
  -2   2  11        3.13        6.35      6.55 o 
  -1   2  11       50.42       46.35      8.26 o 
   0   2  11        7.24        5.95      8.31 o 
   1   2  11       60.39       69.83     10.21 o 
  -8   3  11       47.68       51.87     10.25 o 
  -7   3  11       13.80        4.41      9.92 o 
  -6   3  11       14.98        7.14      8.24 o 
  -5   3  11        4.19       -0.23      7.01 o 
  -4   3  11       33.77       37.23      9.26 o 
  -3   3  11       14.71        7.22      7.03 o 
  -2   3  11        4.58       11.06      7.52 o 
  -1   3  11       13.77       17.18      9.79 o 
   0   3  11        9.61       19.83     11.06 o 
   1   3  11       47.13       57.70      9.18 o 
  -8   4  11       15.11        3.80     18.27 o 
  -7   4  11        9.93        7.45      8.37 o 
  -6   4  11       23.11       26.72      8.89 o 
  -5   4  11        1.08       -8.22      8.22 o 
  -4   4  11        4.97        5.79      7.05 o 
  -3   4  11        7.47        5.54      7.02 o 
  -2   4  11        4.14       -0.91      8.19 o 
  -1   4  11        0.41       -1.43      8.25 o 
   0   4  11       35.03       36.04      8.47 o 
  -7   5  11       10.52       11.66      8.39 o 
  -6   5  11        1.62       10.18      9.72 o 
  -5   5  11        3.24       -2.09      9.79 o 
  -4   5  11       31.46       32.13      8.22 o 
  -3   5  11       14.61       19.68      8.84 o 
  -2   5  11       27.44       30.48      8.38 o 
  -1   5  11        0.03        6.19      8.90 o 
   0   5  11       51.49       39.44      8.69 o 
  -6   6  11       16.23        8.11      9.13 o 
  -5   6  11       56.94       48.85      9.04 o 
  -4   6  11        0.08       -6.77      9.83 o 
  -3   6  11        0.04        3.51      8.87 o 
  -2   6  11        1.41        2.83      8.29 o 
  -1   6  11       12.21        2.52      7.88 o 
  -6   7  11        1.30        4.28     10.38 o 
  -5   7  11        8.51        3.87      7.90 o 
  -4   7  11       22.57       18.66      8.41 o 
  -3   7  11        0.95        1.24      9.03 o 
  -2   7  11        0.07        4.10      8.99 o 
  -1   7  11        2.67        1.40     10.39 o 
  -4   8  11        6.48        5.06     12.75 o 
  -3   8  11       18.02       23.19     12.89 o 
  -6   0  12       42.20       22.90     11.25 o 
  -4   0  12        0.90      -11.07     11.07 o 
  -2   0  12       24.45       35.16     13.08 o 
  -6   1  12        0.00       -2.30      8.44 o 
  -5   1  12       19.79       21.29      9.04 o 
  -4   1  12       23.44       21.94      8.34 o 
  -3   1  12        4.82       -3.54      8.30 o 
  -2   1  12      103.91      118.46      8.22 o 
  -1   1  12        0.29       -9.05     12.80 o 
  -6   2  12      312.01      325.27     29.18 o 
  -5   2  12        1.61        7.82      8.96 o 
  -4   2  12       16.77       20.31      9.05 o 
  -3   2  12       18.64       20.89      8.40 o 
  -2   2  12       24.72       20.64      8.55 o 
  -6   3  12        2.85        4.03     11.37 o 
  -5   3  12       26.46       16.55      9.25 o 
  -4   3  12        7.40       -4.23      9.07 o 
  -3   3  12       18.39       14.46      9.12 o 
  -2   3  12        0.03       -5.92     11.28 o 
  -5   4  12        0.49       13.17     11.15 o 
  -4   4  12       43.93       42.80      9.20 o 
  -3   4  12        0.32       -0.15     10.58 o 
                                                 
